# Supplementary material for: RNA modification mapping with JACUSA2
Source: Genome Biol. 2022 May 16;23:115. doi: 10.1186/s13059-022-02676-0 (PMC9109409; doi:10.1186/s13059-022-02676-0)
Supplement: Supplementary file 2 — Additional file 2 Table S1 (XLSX). m6A target site predictions from MazF-FTO differential digestion assay. [file 13059_2022_2676_MOESM2_ESM.xlsx]

## Sheet: MazF.FTO.genomic
contig

## Sheet: MazF.FTO.cDNA
Transcript
