# Supplementary material for: RNA modification mapping with JACUSA2
Source: Genome Biol. 2022 May 16;23:115. doi: 10.1186/s13059-022-02676-0 (PMC9109409; doi:10.1186/s13059-022-02676-0)
Supplement: Supplementary file 3 — Additional file 3 Table S2 (XLSX). m6A target site predictions from YTH-APOBEC mapping assay. [file 13059_2022_2676_MOESM3_ESM.xlsx]

## Sheet: DART.genomic
Chr

## Sheet: DART.cDNA
Transcript
