# Supplementary material for: RNA modification mapping with JACUSA2
Source: Genome Biol. 2022 May 16;23:115. doi: 10.1186/s13059-022-02676-0 (PMC9109409; doi:10.1186/s13059-022-02676-0)
Supplement: Supplementary file 4 — Additional file 4 Table S3 (XLSX). m6A target site predictions from Nanopore direct RNA-seq (KO vs. WT). [file 13059_2022_2676_MOESM4_ESM.xlsx]

## Sheet: Nanopore.genomic
Chr	Start	End	Type	Score	Strand	CLIP.Koh	Motif	is.DRACH
19	3976465	3976470	Nanopore	18.8326	-	Boulias,Koertel,Koh	AGACT	yes
17	81511526	81511531	Nanopore	17.9029	-	Boulias,Koertel	GGACT	yes
19	3976325	3976330	Nanopore	17.6095	-	Koertel	GGACT	yes
9	133020972	133020977	Nanopore	17.5456	+		AGACT	yes
3	51993717	51993722	Nanopore	17.2486	-	Boulias,Koh	GGACT	yes
13	45337291	45337296	Nanopore	16.7489	-	Boulias,Koertel,Koh	GGACT	yes
16	89563053	89563058	Nanopore	15.7397	+	Boulias,Koertel,Koh	GGACT	yes
13	45337258	45337263	Nanopore	15.6016	-	Boulias,Koertel,Koh	TGACT	yes
7	137514017	137514022	Nanopore	15.4852	+	Koh	GGACT	yes
6	73517706	73517711	Nanopore	15.1592	-	Koh	AGACT	yes
7	137514157	137514162	Nanopore	14.8378	+		GGACT	yes
17	81510682	81510687	Nanopore	14.6611	-	Boulias,Koertel,Koh	GGACT	yes
12	130876169	130876174	Nanopore	14.5766	+		ATAAG	no
19	49491821	49491826	Nanopore	14.4243	+		TAAAG	no
19	583236	583241	Nanopore	14.4034	+	Boulias,Koertel	GGACT	yes
5	55944814	55944819	Nanopore	14.2137	+	Koh	GGACT	yes
17	81843546	81843551	Nanopore	14.1502	-	Boulias,Koertel,Koh	GGACA	yes
6	144095059	144095064	Nanopore	14.1027	-	Boulias,Koh	GGACC	yes
7	5527530	5527535	Nanopore	13.9786	-	Boulias,Koertel	GGACT	yes
12	56117745	56117750	Nanopore	13.9517	+		GGACT	yes
19	3976517	3976522	Nanopore	13.882	-	Boulias,Koertel,Koh	GGACT	yes
12	120498282	120498287	Nanopore	13.8489	+	Koertel,Koh	AGACT	yes
19	49491820	49491825	Nanopore	13.8134	+		ATAAA	no
5	55944954	55944959	Nanopore	13.791	+		GGACT	yes
12	10699539	10699544	Nanopore	13.7641	-	Boulias,Koertel,Koh	GGACA	yes
19	3976467	3976472	Nanopore	13.6751	-		GGAGA	no
9	133020930	133020935	Nanopore	13.6351	+		AGAAC	no
11	62888707	62888712	Nanopore	13.5309	+	Koertel,Koh	GGACC	yes
12	56117605	56117610	Nanopore	13.4432	+	Koh	GGACT	yes
17	81511530	81511535	Nanopore	13.4144	-		TCATG	no
16	30424267	30424272	Nanopore	13.2152	-	Boulias,Koertel,Koh	GGACA	yes
8	38059925	38059930	Nanopore	12.7872	+	Boulias,Koertel,Koh	GGACA	yes
12	54284709	54284714	Nanopore	12.7862	+		GGACT	yes
17	7014406	7014411	Nanopore	12.7627	+	Boulias,Koertel,Koh	AGACT	yes
19	50798070	50798075	Nanopore	12.7594	-	Boulias,Koertel	GGACA	yes
13	45337307	45337312	Nanopore	12.7396	-	Boulias,Koertel,Koh	GGACT	yes
12	120440623	120440628	Nanopore	12.7123	+	Koertel	GGACC	yes
6	73517747	73517752	Nanopore	12.5832	-		GAACT	yes
6	144095234	144095239	Nanopore	12.5481	-		TGAGA	no
15	34341895	34341900	Nanopore	12.542	-	Boulias,Koertel,Koh	GGACT	yes
1	156009201	156009206	Nanopore	12.5042	-	Boulias,Koertel,Koh	AGACT	yes
9	135504381	135504386	Nanopore	12.4827	+	Boulias,Koertel,Koh	GGACC	yes
15	64155884	64155889	Nanopore	12.4468	-	Boulias,Koertel,Koh	GGACT	yes
19	3976561	3976566	Nanopore	12.2419	-	Boulias,Koh	GGACA	yes
12	130876116	130876121	Nanopore	12.1899	+	Boulias,Koertel	GGACC	yes
19	3977853	3977858	Nanopore	12.1535	-	Boulias,Koertel	GGACA	yes
19	29207780	29207785	Nanopore	12.141	-	Koertel,Koh	GGACC	yes
22	35838353	35838358	Nanopore	12.0866	-		GGACT	yes
9	135504081	135504086	Nanopore	12.0798	+	Boulias,Koertel,Koh	GGACC	yes
19	50798492	50798497	Nanopore	12.0248	-	Boulias,Koertel	GGACA	yes
5	177595492	177595497	Nanopore	12.0195	+	Boulias,Koertel,Koh	GGACT	yes
4	99948429	99948434	Nanopore	11.9657	-	Boulias,Koertel,Koh	GGACT	yes
19	12943933	12943938	Nanopore	11.8684	+	Boulias,Koertel,Koh	GGACT	yes
6	73517708	73517713	Nanopore	11.862	-		AAAGA	no
10	75399401	75399406	Nanopore	11.8524	-	Boulias,Koertel	GGACC	yes
3	129315358	129315363	Nanopore	11.8107	-	Boulias,Koertel,Koh	GGACA	yes
12	98601546	98601551	Nanopore	11.7961	+	Boulias,Koertel,Koh	GGACT	yes
4	99948384	99948389	Nanopore	11.7871	-	Boulias,Koertel	GGACT	yes
6	144095232	144095237	Nanopore	11.7531	-	Boulias,Koertel	AGACT	yes
3	51993725	51993730	Nanopore	11.7394	-	Boulias,Koh	GGACA	yes
12	57748470	57748475	Nanopore	11.7221	-	Boulias,Koertel	GGACA	yes
19	3976573	3976578	Nanopore	11.6844	-	Boulias	GGACA	yes
14	23026029	23026034	Nanopore	11.6702	-	Boulias,Koertel,Koh	GGACA	yes
12	130876170	130876175	Nanopore	11.6502	+		TAAGA	no
19	50797887	50797892	Nanopore	11.6128	-	Boulias,Koertel	GGACA	yes
19	2426821	2426826	Nanopore	11.6025	-	Boulias,Koertel,Koh	GGACT	yes
12	124911920	124911925	Nanopore	11.6014	-	Boulias,Koh	TGACT	yes
22	35838493	35838498	Nanopore	11.4752	-		GGACT	yes
4	6641041	6641046	Nanopore	11.412	+	Boulias,Koertel,Koh	GGACA	yes
17	50382916	50382921	Nanopore	11.3205	-	Boulias,Koertel,Koh	GGACA	yes
1	228106734	228106739	Nanopore	11.3182	-	Boulias,Koh	GGACA	yes
16	89563179	89563184	Nanopore	11.3181	+	Boulias,Koertel,Koh	AGACA	yes
1	149926675	149926680	Nanopore	11.298	-	Koh	GGACC	yes
19	18280691	18280696	Nanopore	11.2922	-	Boulias,Koertel	GGACA	yes
9	133020970	133020975	Nanopore	11.2124	+		AAAGA	no
5	137752876	137752881	Nanopore	11.2056	-	Boulias	GGACC	yes
19	13778247	13778252	Nanopore	11.107	+	Koertel,Koh	GGACC	yes
1	32334556	32334561	Nanopore	11.0204	-		AAAAC	no
6	73517709	73517714	Nanopore	11.0082	-		AAAAG	no
19	12730927	12730932	Nanopore	10.9881	-	Boulias,Koertel,Koh	GGACT	yes
3	51993728	51993733	Nanopore	10.9771	-		TGAGG	no
7	100707259	100707264	Nanopore	10.9689	+	Boulias,Koertel,Koh	AGACA	yes
16	31090983	31090988	Nanopore	10.9378	-	Boulias,Koertel,Koh	GGACC	yes
16	30424214	30424219	Nanopore	10.9177	-	Boulias,Koertel	GGACT	yes
12	93083371	93083376	Nanopore	10.903	-		GGACT	yes
9	137552386	137552391	Nanopore	10.8275	+	Boulias,Koertel,Koh	GGACT	yes
17	81707253	81707258	Nanopore	10.8243	+	Boulias,Koertel,Koh	GGACT	yes
21	44806849	44806854	Nanopore	10.817	-	Boulias,Koertel	GGACA	yes
4	6642232	6642237	Nanopore	10.7984	+	Boulias,Koertel,Koh	GGACT	yes
11	64204268	64204273	Nanopore	10.7854	+	Boulias,Koertel,Koh	AGACT	yes
19	3976329	3976334	Nanopore	10.7556	-		GTAGG	no
12	120498216	120498221	Nanopore	10.7373	+	Boulias,Koertel,Koh	GGACT	yes
16	89563177	89563182	Nanopore	10.7326	+		AAAGA	no
16	29807741	29807746	Nanopore	10.6975	+	Boulias,Koertel	GGACC	yes
17	81843551	81843556	Nanopore	10.6911	-	Boulias,Koertel,Koh	GGACT	yes
19	46775462	46775467	Nanopore	10.6664	-	Boulias,Koertel,Koh	GGACA	yes
19	49491822	49491827	Nanopore	10.6578	+		AAAGA	no
16	1772171	1772176	Nanopore	10.6077	-	Boulias,Koertel	GGACC	yes
2	74472072	74472077	Nanopore	10.5813	-	Boulias	GGACA	yes
14	95544171	95544176	Nanopore	10.577	+	Boulias,Koertel	AGACT	yes
22	37029523	37029528	Nanopore	10.5427	+	Boulias,Koertel,Koh	GGACA	yes
19	12730809	12730814	Nanopore	10.5333	-	Boulias,Koertel	GGACT	yes
19	50798068	50798073	Nanopore	10.5152	-		ACATG	no
17	41825301	41825306	Nanopore	10.5	-	Boulias,Koertel,Koh	GGACC	yes
10	96750905	96750910	Nanopore	10.4593	+		TAAAG	no
7	100707313	100707318	Nanopore	10.4067	+	Boulias,Koertel,Koh	GGACC	yes
22	37878032	37878037	Nanopore	10.3897	+	Boulias,Koertel,Koh	GGACC	yes
10	75399862	75399867	Nanopore	10.3734	-	Koertel,Koh	GGACC	yes
6	44113813	44113818	Nanopore	10.343	-	Boulias,Koertel,Koh	GGACT	yes
9	133020969	133020974	Nanopore	10.3135	+		AAAAG	no
19	49491824	49491829	Nanopore	10.3041	+	Boulias,Koertel	AGACT	yes
8	38060206	38060211	Nanopore	10.291	+	Boulias,Koertel,Koh	GGACA	yes
10	97432831	97432836	Nanopore	10.2568	+		GGACT	yes
10	96750904	96750909	Nanopore	10.2563	+		ATAAA	no
22	29769867	29769872	Nanopore	10.2531	+		ACAGA	no
9	37588787	37588792	Nanopore	10.2263	-	Boulias,Koh	GGACA	yes
19	13778288	13778293	Nanopore	10.2182	+		GGACC	yes
2	20448151	20448156	Nanopore	10.1712	+	Boulias,Koertel,Koh	GGACC	yes
4	6642491	6642496	Nanopore	10.1644	+	Boulias,Koertel,Koh	GGACT	yes
10	75398447	75398452	Nanopore	10.1493	-	Boulias,Koertel,Koh	GGACT	yes
16	28842852	28842857	Nanopore	10.1273	-	Boulias,Koertel	GGACA	yes
11	123059835	123059840	Nanopore	10.1134	-	Boulias,Koertel,Koh	GGACA	yes
22	30428772	30428777	Nanopore	10.1114	+	Boulias,Koertel	GGACC	yes
9	136862321	136862326	Nanopore	10.1064	-	Boulias,Koertel	GGACA	yes
17	48623012	48623017	Nanopore	10.0979	-	Koertel,Koh	GGACC	yes
2	27381542	27381547	Nanopore	10.0546	-		TGAGA	no
10	79354064	79354069	Nanopore	10.0541	+	Boulias,Koertel,Koh	GGACA	yes
1	1402077	1402082	Nanopore	10.0541	-	Boulias,Koertel	GGACT	yes
11	61795894	61795899	Nanopore	10.0475	+	Boulias,Koertel,Koh	GGACA	yes
12	112022792	112022797	Nanopore	9.95154	+	Boulias,Koertel	GGACA	yes
11	112085259	112085264	Nanopore	9.95134	-	Boulias,Koertel	GGACT	yes
1	67413075	67413080	Nanopore	9.94664	-		AAAGA	no
12	6965460	6965465	Nanopore	9.93594	-	Boulias,Koertel,Koh	GGACA	yes
15	66499403	66499408	Nanopore	9.9314	-	Boulias,Koh	AAACT	yes
3	127621842	127621847	Nanopore	9.90469	+	Boulias,Koertel,Koh	GGACA	yes
12	10699537	10699542	Nanopore	9.88028	-		ACATT	no
2	42351200	42351205	Nanopore	9.86451	-		GGACT	yes
12	120498254	120498259	Nanopore	9.86181	+	Boulias,Koertel,Koh	GGACT	yes
19	811027	811032	Nanopore	9.85369	+	Boulias,Koertel,Koh	TGACT	yes
15	79322440	79322445	Nanopore	9.84819	+	Boulias,Koertel,Koh	AGACA	yes
12	130876167	130876172	Nanopore	9.84399	+		ATATA	no
15	64156010	64156015	Nanopore	9.84317	-	Boulias,Koertel,Koh	GGACA	yes
1	156786671	156786676	Nanopore	9.83873	+	Boulias,Koertel,Koh	AGACT	yes
19	18307070	18307075	Nanopore	9.81627	-	Boulias,Koertel,Koh	GGACT	yes
9	37588800	37588805	Nanopore	9.81543	-	Boulias,Koertel,Koh	AGACT	yes
9	135504292	135504297	Nanopore	9.72367	+	Boulias,Koertel,Koh	GGACC	yes
17	3669520	3669525	Nanopore	9.71005	+	Boulias,Koertel,Koh	GGACT	yes
12	2858753	2858758	Nanopore	9.70045	-	Boulias,Koertel,Koh	GGACA	yes
6	144095028	144095033	Nanopore	9.69815	-	Boulias,Koertel,Koh	GGACT	yes
1	156009203	156009208	Nanopore	9.65238	-		GGAGA	no
22	37029662	37029667	Nanopore	9.60193	+	Boulias,Koertel,Koh	TGACT	yes
6	30723442	30723447	Nanopore	9.59054	+	Boulias,Koertel,Koh	TGACT	yes
11	73872965	73872970	Nanopore	9.58396	-	Boulias,Koertel,Koh	GGACA	yes
1	11922760	11922765	Nanopore	9.54929	-	Boulias,Koh	GGACC	yes
1	234383849	234383854	Nanopore	9.54784	+	Boulias,Koertel,Koh	GGACA	yes
10	75399066	75399071	Nanopore	9.54764	-	Koertel	GGACC	yes
17	81843639	81843644	Nanopore	9.5455	-		TTAGA	no
16	21655518	21655523	Nanopore	9.49482	+	Koh	GGACC	yes
17	82018944	82018949	Nanopore	9.48558	-	Boulias,Koertel	GGACA	yes
22	21628295	21628300	Nanopore	9.46979	-	Boulias,Koertel,Koh	GGACA	yes
22	29769863	29769868	Nanopore	9.46597	+		CAAAA	no
6	31730761	31730766	Nanopore	9.4607	-	Boulias,Koertel	GGACA	yes
4	6642286	6642291	Nanopore	9.45806	+	Boulias,Koertel	AGACT	yes
5	137753200	137753205	Nanopore	9.45686	-	Boulias,Koertel	GGACC	yes
9	7798439	7798444	Nanopore	9.43071	-		CAAGA	no
17	2043175	2043180	Nanopore	9.4247	+	Boulias,Koertel,Koh	GGACC	yes
19	55645432	55645437	Nanopore	9.41983	+	Boulias,Koertel,Koh	TGACT	yes
19	519167	519172	Nanopore	9.41852	+	Boulias,Koertel,Koh	GGACT	yes
4	6642284	6642289	Nanopore	9.41758	+		GGAGA	no
19	3976160	3976165	Nanopore	9.41721	-	Boulias,Koertel,Koh	GAACA	yes
19	55645265	55645270	Nanopore	9.41242	+	Boulias,Koertel,Koh	GGACA	yes
13	45336881	45336886	Nanopore	9.39199	-	Boulias	AGACT	yes
6	144095018	144095023	Nanopore	9.38356	-	Boulias,Koertel	GAACT	yes
11	119094185	119094190	Nanopore	9.37721	-	Boulias,Koertel,Koh	GGACA	yes
6	31829928	31829933	Nanopore	9.3622	+	Boulias,Koertel	GGACT	yes
10	43387645	43387650	Nanopore	9.35459	-	Boulias,Koh	GGACA	yes
5	135028894	135028899	Nanopore	9.3195	-	Boulias,Koertel,Koh	GGACA	yes
6	30723652	30723657	Nanopore	9.31673	+		TGAGA	no
15	66499359	66499364	Nanopore	9.31335	-		ACAGC	no
1	26475598	26475603	Nanopore	9.3087	+		GGACT	yes
12	93083511	93083516	Nanopore	9.30839	-		GGACT	yes
19	1279085	1279090	Nanopore	9.24968	+	Boulias,Koertel,Koh	TGACT	yes
8	79765572	79765577	Nanopore	9.22372	-	Boulias,Koertel,Koh	GGACA	yes
8	79765132	79765137	Nanopore	9.20877	-	Boulias,Koertel,Koh	GGACT	yes
20	23633839	23633844	Nanopore	9.20689	-	Boulias,Koertel	GGACT	yes
19	44903630	44903635	Nanopore	9.19243	+	Boulias	GGACA	yes
2	241675923	241675928	Nanopore	9.19113	-	Boulias,Koertel,Koh	GGACA	yes
20	35953699	35953704	Nanopore	9.18305	-	Boulias,Koertel,Koh	GGACT	yes
19	38932934	38932939	Nanopore	9.15932	+	Boulias,Koertel,Koh	GGACC	yes
8	37698602	37698607	Nanopore	9.15691	+	Boulias,Koertel,Koh	GGACC	yes
17	81843474	81843479	Nanopore	9.15472	-	Boulias,Koertel	AGACT	yes
5	181239105	181239110	Nanopore	9.15351	-	Boulias,Koertel,Koh	TGACT	yes
19	1576926	1576931	Nanopore	9.15221	-	Boulias,Koertel,Koh	GGACC	yes
7	5527740	5527745	Nanopore	9.14947	-	Boulias,Koertel	GGACT	yes
1	182384542	182384547	Nanopore	9.14609	-	Boulias,Koertel,Koh	GGACT	yes
2	231455098	231455103	Nanopore	9.14284	-	Boulias	GGACA	yes
22	21628488	21628493	Nanopore	9.13616	-	Boulias,Koertel,Koh	GGACT	yes
2	10784185	10784190	Nanopore	9.10533	-	Boulias,Koertel,Koh	GGACA	yes
20	34280674	34280679	Nanopore	9.10223	-	Boulias,Koertel	GGACT	yes
7	151213973	151213978	Nanopore	9.09907	-	Boulias,Koertel,Koh	GGACC	yes
10	78035706	78035711	Nanopore	9.09093	+		ATAGA	no
5	137752738	137752743	Nanopore	9.06765	-	Boulias,Koertel,Koh	GGACT	yes
10	72275031	72275036	Nanopore	9.05252	+	Boulias,Koertel,Koh	GGACT	yes
9	34635636	34635641	Nanopore	9.05238	-	Boulias,Koertel,Koh	GGACC	yes
19	12730865	12730870	Nanopore	9.04849	-	Koertel,Koh	GGACT	yes
22	28795215	28795220	Nanopore	9.04549	-	Boulias,Koh	GGACA	yes
1	23558262	23558267	Nanopore	9.04364	-	Boulias,Koertel,Koh	GGACT	yes
1	28537988	28537993	Nanopore	9.02554	+	Boulias,Koertel,Koh	GGACA	yes
10	75398896	75398901	Nanopore	9.0071	-	Boulias,Koh	GGACT	yes
9	98015474	98015479	Nanopore	8.99852	+	Koertel,Koh	GGACT	yes
16	70252399	70252404	Nanopore	8.99813	-		GGACC	yes
2	20448491	20448496	Nanopore	8.99577	+	Boulias,Koh	AGACC	yes
19	1577481	1577486	Nanopore	8.99502	-	Boulias,Koertel,Koh	GGACT	yes
15	66499404	66499409	Nanopore	8.98458	-		TAAAC	no
16	67438355	67438360	Nanopore	8.98208	-	Boulias	AGACT	yes
14	20457350	20457355	Nanopore	8.97913	+	Boulias,Koertel	GGACT	yes
19	45884024	45884029	Nanopore	8.9778	-	Boulias,Koh	GGACC	yes
11	119094860	119094865	Nanopore	8.976	-		TCAGA	no
10	43386808	43386813	Nanopore	8.96679	-	Boulias,Koertel	GAACT	yes
19	50798554	50798559	Nanopore	8.96378	-	Boulias,Koertel,Koh	GGACA	yes
19	49492070	49492075	Nanopore	8.95796	+	Boulias,Koertel,Koh	AGACT	yes
19	18280362	18280367	Nanopore	8.95316	-	Boulias,Koertel	GGACT	yes
14	23034819	23034824	Nanopore	8.94494	-	Boulias,Koertel	GGACT	yes
20	3047896	3047901	Nanopore	8.91101	+	Koh	GGACC	yes
9	135503721	135503726	Nanopore	8.87765	+	Boulias,Koertel,Koh	TGACT	yes
14	23026048	23026053	Nanopore	8.87456	-	Boulias,Koertel,Koh	TGACT	yes
22	20999994	20999999	Nanopore	8.87082	-	Boulias,Koertel	AGACT	yes
14	103519746	103519751	Nanopore	8.87003	-	Boulias,Koertel,Koh	AGACT	yes
22	41460043	41460048	Nanopore	8.86277	-	Boulias,Koertel,Koh	TGACT	yes
6	30724270	30724275	Nanopore	8.86152	+	Koertel,Koh	GGACG	no
22	50523850	50523855	Nanopore	8.8366	-		CAAGA	no
7	2380360	2380365	Nanopore	8.82234	+	Boulias,Koertel,Koh	GGACT	yes
1	58781695	58781700	Nanopore	8.82114	-	Boulias,Koertel,Koh	AGACT	yes
7	100707257	100707262	Nanopore	8.81949	+		AAAGA	no
11	123057678	123057683	Nanopore	8.8155	-	Boulias,Koertel,Koh	GGACC	yes
12	124913446	124913451	Nanopore	8.79795	-	Boulias,Koh	GGACA	yes
8	37698345	37698350	Nanopore	8.79089	+	Boulias,Koertel,Koh	GGACC	yes
1	228494098	228494103	Nanopore	8.78262	+	Boulias,Koh	GGACC	yes
10	73783250	73783255	Nanopore	8.78181	+	Boulias,Koertel	AGACA	yes
15	90271457	90271462	Nanopore	8.77915	+		TAAAG	no
17	21198474	21198479	Nanopore	8.77769	-	Boulias,Koertel,Koh	AAACT	yes
3	184334940	184334945	Nanopore	8.75101	+	Boulias,Koertel,Koh	GGACA	yes
19	50798843	50798848	Nanopore	8.74785	-	Boulias,Koertel,Koh	GGACA	yes
6	32980899	32980904	Nanopore	8.7397	+	Boulias,Koertel,Koh	GGACA	yes
2	218272788	218272793	Nanopore	8.71665	+	Boulias,Koertel	TGACT	yes
19	3767454	3767459	Nanopore	8.71058	+	Boulias,Koertel,Koh	GGACT	yes
16	58707341	58707346	Nanopore	8.70341	-	Boulias,Koertel,Koh	GGACC	yes
20	2658303	2658308	Nanopore	8.69039	+	Boulias,Koertel	GGACA	yes
2	70087767	70087772	Nanopore	8.68995	+	Boulias,Koertel	GGACT	yes
20	36612089	36612094	Nanopore	8.6868	+	Boulias,Koertel	GGACC	yes
19	50798163	50798168	Nanopore	8.68161	-	Boulias,Koertel	GGACA	yes
2	70088418	70088423	Nanopore	8.66376	+	Boulias,Koertel,Koh	GGACA	yes
17	81868877	81868882	Nanopore	8.65972	-	Boulias,Koertel,Koh	GGACT	yes
11	18407395	18407400	Nanopore	8.65686	+	Boulias,Koertel	GGACT	yes
2	20448656	20448661	Nanopore	8.63818	+	Boulias,Koertel,Koh	GGACT	yes
7	1567561	1567566	Nanopore	8.63618	-	Boulias,Koertel,Koh	AGACT	yes
11	119094132	119094137	Nanopore	8.62618	-	Boulias,Koertel,Koh	GGACA	yes
1	153974612	153974617	Nanopore	8.56775	-	Boulias,Koertel	GGACT	yes
19	48961652	48961657	Nanopore	8.56044	+	Boulias,Koertel	GGACT	yes
22	37018257	37018262	Nanopore	8.55484	-	Koh	GGACC	yes
9	128163635	128163640	Nanopore	8.55464	+	Koh	GGACC	yes
17	47824134	47824139	Nanopore	8.54601	-	Boulias,Koertel	GGACA	yes
22	50524199	50524204	Nanopore	8.54546	-	Boulias,Koertel,Koh	GGACT	yes
6	73517646	73517651	Nanopore	8.54234	-		GGACC	yes
16	1772278	1772283	Nanopore	8.5374	-	Boulias,Koertel,Koh	GAACC	yes
9	78329388	78329393	Nanopore	8.53263	+	Boulias,Koertel	GGACT	yes
3	127672443	127672448	Nanopore	8.53016	+	Boulias,Koertel,Koh	GGACT	yes
10	75400220	75400225	Nanopore	8.51743	-	Boulias,Koertel,Koh	GGACA	yes
2	27381298	27381303	Nanopore	8.51025	-	Boulias	GGACA	yes
3	51993892	51993897	Nanopore	8.50983	-		GTATT	no
6	31829302	31829307	Nanopore	8.50445	+		AGACA	yes
15	67526471	67526476	Nanopore	8.4869	+	Boulias,Koertel,Koh	AGACT	yes
15	75639517	75639522	Nanopore	8.48237	-		TCAGA	no
1	154207437	154207442	Nanopore	8.47752	-	Boulias,Koertel	GGACT	yes
9	34635465	34635470	Nanopore	8.4616	-	Koertel	AGACC	yes
19	17521254	17521259	Nanopore	8.45782	+	Boulias	GGACA	yes
12	50120300	50120305	Nanopore	8.44598	+	Boulias	GGACT	yes
19	1576776	1576781	Nanopore	8.4299	-	Boulias,Koertel,Koh	GGACC	yes
16	89563176	89563181	Nanopore	8.41908	+		GAAAG	no
20	23354200	23354205	Nanopore	8.41304	+	Boulias,Koertel,Koh	GGACA	yes
22	20314537	20314542	Nanopore	8.41051	-		GGACT	yes
20	21755568	21755573	Nanopore	8.39762	+		GGACT	yes
5	1798700	1798705	Nanopore	8.39707	-	Boulias,Koertel,Koh	GGACT	yes
10	79354133	79354138	Nanopore	8.39583	+	Boulias,Koertel,Koh	GGACA	yes
17	2043223	2043228	Nanopore	8.39291	+	Boulias,Koh	AGACA	yes
3	141745409	141745414	Nanopore	8.37474	+	Boulias	GGACT	yes
7	98291331	98291336	Nanopore	8.36409	+	Koertel	GGACT	yes
11	62888499	62888504	Nanopore	8.35895	+		TTAAC	no
12	47968301	47968306	Nanopore	8.35258	+	Boulias,Koertel	GGACC	yes
8	79765671	79765676	Nanopore	8.35124	-	Boulias,Koertel,Koh	GGACT	yes
17	50382835	50382840	Nanopore	8.34917	-	Boulias,Koertel,Koh	GGACT	yes
20	21755428	21755433	Nanopore	8.34127	+	Koh	GGACT	yes
6	26598451	26598456	Nanopore	8.34095	+	Boulias,Koh	GGACA	yes
13	27623271	27623276	Nanopore	8.34008	+		AGAAC	no
1	234607354	234607359	Nanopore	8.33842	-	Boulias,Koh	GGACA	yes
1	227748082	227748087	Nanopore	8.33381	+	Koertel,Koh	GGACC	yes
18	79973707	79973712	Nanopore	8.32981	-	Boulias,Koertel,Koh	GGACT	yes
19	4657902	4657907	Nanopore	8.31362	-	Koertel	GGACT	yes
16	2214173	2214178	Nanopore	8.30515	-	Koertel	GGACA	yes
12	6965529	6965534	Nanopore	8.30213	-		GAAGA	no
17	2043308	2043313	Nanopore	8.29896	+	Boulias,Koertel,Koh	TGACT	yes
17	21198475	21198480	Nanopore	8.29814	-		TAAAC	no
1	228457246	228457251	Nanopore	8.28782	-		CGAGA	no
3	128081219	128081224	Nanopore	8.27345	-	Boulias,Koertel,Koh	AGACT	yes
12	93409960	93409965	Nanopore	8.27026	-	Boulias	GGACA	yes
21	44976872	44976877	Nanopore	8.24981	+	Koh	GGACC	yes
9	136723953	136723958	Nanopore	8.2481	+	Boulias,Koertel,Koh	GGACA	yes
6	144095146	144095151	Nanopore	8.24261	-	Boulias,Koertel	GGACC	yes
12	6557198	6557203	Nanopore	8.23907	-	Koertel,Koh	GGACC	yes
9	136723727	136723732	Nanopore	8.22684	+		TCAAG	no
19	55644738	55644743	Nanopore	8.21461	+	Boulias,Koertel,Koh	TGACA	yes
9	133020968	133020973	Nanopore	8.20684	+		TAAAA	no
1	227748105	227748110	Nanopore	8.20397	+	Boulias,Koertel,Koh	GGACT	yes
22	37665864	37665869	Nanopore	8.20323	+	Boulias,Koertel	GGACT	yes
19	46787942	46787947	Nanopore	8.19937	-		CGAGA	no
7	45109126	45109131	Nanopore	8.18824	-		ATAAG	no
1	182384397	182384402	Nanopore	8.18768	-	Boulias,Koertel,Koh	GGACT	yes
19	29207535	29207540	Nanopore	8.18218	-	Boulias	GGACT	yes
7	149879659	149879664	Nanopore	8.17529	+	Boulias,Koertel	GGACT	yes
16	85678216	85678221	Nanopore	8.16159	-	Koertel,Koh	GGACT	yes
17	81707393	81707398	Nanopore	8.15328	+	Boulias,Koertel,Koh	AGACC	yes
10	43387239	43387244	Nanopore	8.14753	-	Boulias,Koertel,Koh	GGACT	yes
3	43079719	43079724	Nanopore	8.14557	-		GGACC	yes
13	21177291	21177296	Nanopore	8.14472	+		GAAAA	no
19	3976559	3976564	Nanopore	8.14072	-		ACAAA	no
1	36455808	36455813	Nanopore	8.14017	-		CAAAG	no
11	65891454	65891459	Nanopore	8.13306	+	Koertel,Koh	GGACC	yes
1	31630538	31630543	Nanopore	8.12665	-	Boulias,Koertel,Koh	GGACA	yes
3	51993720	51993725	Nanopore	8.11744	-		GAAGG	no
19	29207541	29207546	Nanopore	8.11619	-	Koh	AGACT	yes
1	156055415	156055420	Nanopore	8.11198	+	Koertel,Koh	GGACT	yes
10	75399917	75399922	Nanopore	8.10884	-	Boulias,Koertel	AGACA	yes
15	90271510	90271515	Nanopore	8.10783	+	Boulias,Koertel,Koh	GGACA	yes
19	54193369	54193374	Nanopore	8.1055	+	Boulias,Koertel	AGACC	yes
6	44113929	44113934	Nanopore	8.09389	-	Boulias,Koh	GGACA	yes
1	153662312	153662317	Nanopore	8.08438	-	Boulias,Koertel,Koh	AGACA	yes
11	73873227	73873232	Nanopore	8.082	-	Boulias,Koertel	GGACT	yes
6	7882814	7882819	Nanopore	8.07909	-	Boulias,Koertel	GGACT	yes
7	149225956	149225961	Nanopore	8.07236	+	Boulias,Koertel,Koh	GGACC	yes
2	20448204	20448209	Nanopore	8.07219	+	Boulias,Koertel,Koh	GGACT	yes
5	131159510	131159515	Nanopore	8.07137	-	Boulias,Koertel	GGACA	yes
1	26170752	26170757	Nanopore	8.0593	+	Boulias,Koertel,Koh	GGACA	yes
11	3827966	3827971	Nanopore	8.05184	-	Boulias,Koertel,Koh	GGACA	yes
1	149926756	149926761	Nanopore	8.05125	-	Boulias,Koh	GGACC	yes
22	37568493	37568498	Nanopore	8.0468	+	Boulias	GGACA	yes
1	228457244	228457249	Nanopore	8.03288	-	Boulias,Koertel,Koh	AGACC	yes
19	3978036	3978041	Nanopore	8.02693	-	Boulias	GGACA	yes
9	136723959	136723964	Nanopore	8.01775	+	Boulias,Koertel,Koh	GGACA	yes
17	7244017	7244022	Nanopore	8.0099	-	Boulias,Koertel,Koh	GGACA	yes
3	14112842	14112847	Nanopore	8.00953	-	Koertel	GGACC	yes
8	37698808	37698813	Nanopore	8.00919	+	Boulias	GGACT	yes
17	81932681	81932686	Nanopore	8.00282	-	Boulias,Koertel	GGACA	yes
17	21198274	21198279	Nanopore	8.00155	-	Boulias,Koertel	AGACA	yes
19	46787874	46787879	Nanopore	7.99633	-	Boulias,Koertel,Koh	GGACC	yes
22	32387933	32387938	Nanopore	7.99079	-	Koertel,Koh	GGACT	yes
19	55645585	55645590	Nanopore	7.98993	+		TGAGA	no
9	128309488	128309493	Nanopore	7.98586	-	Koertel,Koh	GGACC	yes
16	367606	367611	Nanopore	7.9777	-	Boulias,Koertel,Koh	GGACA	yes
16	89561006	89561011	Nanopore	7.97641	+	Koertel	GGACT	yes
17	78172322	78172327	Nanopore	7.97498	+		CAAAG	no
19	13778319	13778324	Nanopore	7.97162	+		AGAAC	no
7	151213822	151213827	Nanopore	7.96974	-	Boulias,Koh	GGACT	yes
1	154550298	154550303	Nanopore	7.96819	-	Boulias,Koertel,Koh	GGACA	yes
2	130190636	130190641	Nanopore	7.96793	+	Boulias	AGACT	yes
4	1212131	1212136	Nanopore	7.95958	-	Boulias,Koertel,Koh	AGACT	yes
6	144095239	144095244	Nanopore	7.95927	-		AGAAC	no
14	22771601	22771606	Nanopore	7.95467	+	Boulias,Koertel,Koh	AGACT	yes
21	36072843	36072848	Nanopore	7.95108	+	Boulias,Koertel,Koh	GGACA	yes
17	42797936	42797941	Nanopore	7.93576	-	Koertel,Koh	GGACC	yes
16	8855179	8855184	Nanopore	7.9304	-	Boulias,Koertel	GGACA	yes
19	1576998	1577003	Nanopore	7.92641	-	Boulias,Koertel	GGACT	yes
6	41932861	41932866	Nanopore	7.92278	+	Boulias,Koertel,Koh	GGACT	yes
17	4937609	4937614	Nanopore	7.91803	-	Boulias,Koertel	GGACT	yes
1	54200402	54200407	Nanopore	7.91784	+	Boulias,Koertel,Koh	GGACT	yes
9	125236550	125236555	Nanopore	7.91436	-	Boulias,Koertel,Koh	GGACT	yes
17	78172321	78172326	Nanopore	7.91238	+		CCAAA	no
16	4508055	4508060	Nanopore	7.90356	+	Koertel	GGACC	yes
14	49619032	49619037	Nanopore	7.8979	-	Boulias,Koh	TGACA	yes
17	50368062	50368067	Nanopore	7.89621	-	Boulias,Koertel,Koh	AGACT	yes
11	62888444	62888449	Nanopore	7.89087	+	Koh	GGACT	yes
19	1577827	1577832	Nanopore	7.88943	-	Boulias,Koertel	AGACT	yes
15	67526491	67526496	Nanopore	7.88933	+	Boulias,Koertel	GGACC	yes
9	34611022	34611027	Nanopore	7.8864	-		TCAGA	no
1	153974632	153974637	Nanopore	7.88448	-		TCAGA	no
6	73517710	73517715	Nanopore	7.87887	-		TAAAA	no
19	14413036	14413041	Nanopore	7.86956	-	Boulias,Koertel,Koh	GGACT	yes
10	75398567	75398572	Nanopore	7.86717	-	Boulias,Koh	GGACA	yes
19	50798345	50798350	Nanopore	7.8645	-	Boulias,Koh	GGACC	yes
20	18569376	18569381	Nanopore	7.86017	+	Boulias,Koertel,Koh	GGACT	yes
1	58781761	58781766	Nanopore	7.8598	-	Boulias,Koertel	GGACC	yes
9	34610914	34610919	Nanopore	7.84408	-		GGACC	yes
22	39521929	39521934	Nanopore	7.84228	+		GGAGA	no
3	47846853	47846858	Nanopore	7.83788	+	Boulias,Koertel,Koh	GGACA	yes
19	46788203	46788208	Nanopore	7.83754	-	Boulias,Koertel,Koh	GGACA	yes
16	682605	682610	Nanopore	7.8306	+	Boulias,Koertel	GGACT	yes
6	153282405	153282410	Nanopore	7.82752	-		CTACA	no
11	123059646	123059651	Nanopore	7.82016	-	Boulias,Koertel	GGACC	yes
6	144095238	144095243	Nanopore	7.80727	-	Boulias,Koertel,Koh	GAACT	yes
9	34610728	34610733	Nanopore	7.80679	-	Boulias,Koertel,Koh	TGACT	yes
9	133020928	133020933	Nanopore	7.80605	+		TCAGA	no
1	224190081	224190086	Nanopore	7.79834	+	Boulias	TGACA	yes
17	82019036	82019041	Nanopore	7.79411	-	Boulias,Koertel,Koh	GGACT	yes
19	7519601	7519606	Nanopore	7.76302	+	Boulias	GGACC	yes
1	67413073	67413078	Nanopore	7.76251	-	Boulias,Koertel	AGACT	yes
17	76270558	76270563	Nanopore	7.75778	+	Koertel	GGACA	yes
6	113861474	113861479	Nanopore	7.75522	+		GGACC	yes
11	61797038	61797043	Nanopore	7.74489	+	Boulias,Koertel,Koh	TGACT	yes
3	129316147	129316152	Nanopore	7.741	-	Boulias,Koh	GGACT	yes
9	7798440	7798445	Nanopore	7.74024	-		ACAAG	no
3	47495870	47495875	Nanopore	7.73983	-	Koertel	GGACC	yes
11	65116612	65116617	Nanopore	7.73697	-	Boulias,Koh	GGACC	yes
2	8683795	8683800	Nanopore	7.73622	+	Koertel,Koh	GGACC	yes
5	1798727	1798732	Nanopore	7.73474	-		CAAGA	no
22	42619285	42619290	Nanopore	7.7283	-	Boulias,Koertel,Koh	AGACA	yes
19	11506134	11506139	Nanopore	7.72678	-	Boulias,Koertel,Koh	GGACT	yes
19	1577958	1577963	Nanopore	7.72667	-	Boulias,Koertel,Koh	AGACC	yes
19	48922923	48922928	Nanopore	7.72106	+		TCAAA	no
10	17229664	17229669	Nanopore	7.71069	+	Boulias,Koh	GGACT	yes
22	41246505	41246510	Nanopore	7.70777	-	Boulias,Koertel,Koh	GGACT	yes
8	144107319	144107324	Nanopore	7.7052	+	Boulias,Koertel,Koh	GGACT	yes
12	124911786	124911791	Nanopore	7.70075	-	Koertel,Koh	GGACG	no
1	153645365	153645370	Nanopore	7.69947	+	Boulias,Koertel,Koh	GGACC	yes
11	71435427	71435432	Nanopore	7.69425	-	Boulias,Koertel,Koh	GGACT	yes
7	100706958	100706963	Nanopore	7.68752	+	Boulias,Koertel,Koh	GGACT	yes
16	1349383	1349388	Nanopore	7.68477	-	Boulias,Koertel,Koh	AGACA	yes
12	112405327	112405332	Nanopore	7.68368	-		GGACT	yes
2	20448699	20448704	Nanopore	7.66842	+	Boulias,Koertel,Koh	TGACT	yes
19	8302283	8302288	Nanopore	7.6637	-	Boulias,Koertel,Koh	GGACA	yes
10	72275271	72275276	Nanopore	7.64514	+	Koertel	GGACT	yes
1	54850765	54850770	Nanopore	7.64264	-		TTAGA	no
5	176389570	176389575	Nanopore	7.64026	+	Koertel,Koh	GGACT	yes
7	149431623	149431628	Nanopore	7.6342	-	Boulias,Koertel,Koh	GGACA	yes
8	37698632	37698637	Nanopore	7.63222	+	Boulias,Koertel,Koh	GGACA	yes
19	2733068	2733073	Nanopore	7.62126	-	Boulias,Koertel,Koh	AGACA	yes
10	43387445	43387450	Nanopore	7.61774	-	Koertel,Koh	GGACC	yes
16	14895849	14895854	Nanopore	7.61476	+	Koh	GGACC	yes
1	1233290	1233295	Nanopore	7.61251	+	Boulias,Koertel,Koh	GGACA	yes
19	2426640	2426645	Nanopore	7.60992	-	Boulias,Koertel	GGACT	yes
16	8855121	8855126	Nanopore	7.60282	-	Koertel,Koh	AGACT	yes
17	78171986	78171991	Nanopore	7.59557	+	Boulias,Koertel,Koh	GGACT	yes
10	43387531	43387536	Nanopore	7.59369	-	Boulias,Koertel,Koh	GGACT	yes
1	156800660	156800665	Nanopore	7.58806	+		CAAAG	no
1	998994	998999	Nanopore	7.58003	-		CGAGA	no
20	32848814	32848819	Nanopore	7.57626	+	Boulias,Koertel	GGACT	yes
17	76270504	76270509	Nanopore	7.56492	+	Koertel	AGACT	yes
19	12943998	12944003	Nanopore	7.56262	+		AGAAC	no
17	82058007	82058012	Nanopore	7.56124	-	Boulias,Koertel	AGACA	yes
6	41932829	41932834	Nanopore	7.55358	+	Boulias,Koertel,Koh	GGACA	yes
7	997345	997350	Nanopore	7.54758	-	Boulias,Koertel	GGACC	yes
15	75340183	75340188	Nanopore	7.5457	+		GGACC	yes
19	6414853	6414858	Nanopore	7.54557	-	Boulias,Koertel,Koh	GGACT	yes
19	17279126	17279131	Nanopore	7.54397	+	Koertel,Koh	GGACC	yes
11	71435259	71435264	Nanopore	7.54207	-	Boulias,Koertel,Koh	AAACT	yes
11	61796466	61796471	Nanopore	7.5409	+	Boulias,Koertel	AGACT	yes
19	12943996	12944001	Nanopore	7.53376	+		CGAGA	no
6	73517750	73517755	Nanopore	7.53008	-		TCAGA	no
13	27623099	27623104	Nanopore	7.52619	+		TCAGA	no
14	23098458	23098463	Nanopore	7.51907	+	Boulias,Koertel	GGACA	yes
7	150373806	150373811	Nanopore	7.51587	+	Boulias,Koertel,Koh	GGACA	yes
22	37806314	37806319	Nanopore	7.51007	+	Boulias,Koertel	GGACA	yes
20	36255693	36255698	Nanopore	7.50107	+	Koertel,Koh	GGACT	yes
9	34635538	34635543	Nanopore	7.49516	-	Boulias,Koertel,Koh	GGACA	yes
16	1999641	1999646	Nanopore	7.49191	-	Koertel	GGACA	yes
19	46609884	46609889	Nanopore	7.48425	+	Koertel,Koh	GGACT	yes
11	65891034	65891039	Nanopore	7.48196	+	Boulias,Koertel,Koh	GGACT	yes
1	26170766	26170771	Nanopore	7.47892	+	Boulias,Koertel,Koh	GGACT	yes
17	50368153	50368158	Nanopore	7.47776	-		CAAGA	no
16	29820063	29820068	Nanopore	7.46903	+	Boulias,Koertel	GGACT	yes
17	81868886	81868891	Nanopore	7.46333	-	Boulias,Koertel,Koh	GGACT	yes
1	1374215	1374220	Nanopore	7.46154	-	Boulias,Koertel,Koh	GGACT	yes
2	240130910	240130915	Nanopore	7.4582	-	Boulias,Koertel	AGACT	yes
17	78172323	78172328	Nanopore	7.45532	+		AAAGA	no
1	179095262	179095267	Nanopore	7.45523	+	Boulias,Koertel,Koh	GGACC	yes
7	45100226	45100231	Nanopore	7.45165	-	Boulias,Koertel	GGACC	yes
6	52264435	52264440	Nanopore	7.45081	-	Boulias,Koertel,Koh	GGACT	yes
19	17306480	17306485	Nanopore	7.44679	+	Boulias,Koertel,Koh	GGACC	yes
16	30443770	30443775	Nanopore	7.44551	-	Boulias,Koertel,Koh	GGACT	yes
16	87830484	87830489	Nanopore	7.43944	-		GGACT	yes
16	80976048	80976053	Nanopore	7.4363	-		AAAGA	no
7	128865579	128865584	Nanopore	7.43535	+	Boulias,Koertel,Koh	GGACT	yes
20	23354361	23354366	Nanopore	7.43476	+	Koertel,Koh	GGACT	yes
19	46787604	46787609	Nanopore	7.43392	-	Boulias,Koh	GGACC	yes
19	38932843	38932848	Nanopore	7.43212	+	Koertel	GGACC	yes
7	151213875	151213880	Nanopore	7.43157	-	Boulias,Koh	GGACA	yes
1	10419867	10419872	Nanopore	7.42654	+	Boulias,Koertel,Koh	AGACT	yes
9	35697750	35697755	Nanopore	7.42489	-	Boulias,Koertel	AGACT	yes
7	5528619	5528624	Nanopore	7.42381	-	Boulias,Koh	GGACT	yes
19	3976558	3976563	Nanopore	7.41917	-		CAAAT	no
1	28281040	28281045	Nanopore	7.41704	+	Boulias,Koertel,Koh	GGACC	yes
14	24103840	24103845	Nanopore	7.41383	+	Boulias,Koertel,Koh	GGACT	yes
5	140567224	140567229	Nanopore	7.41145	+	Boulias,Koertel,Koh	GGACC	yes
10	96750906	96750911	Nanopore	7.41035	+		AAAGA	no
16	8855123	8855128	Nanopore	7.40297	-		GGAGA	no
16	87831149	87831154	Nanopore	7.40013	-	Boulias,Koertel,Koh	TGACT	yes
19	541593	541598	Nanopore	7.3983	+	Boulias,Koertel,Koh	GGACC	yes
5	140645532	140645537	Nanopore	7.39572	-	Boulias	GGACT	yes
6	52264363	52264368	Nanopore	7.3885	-	Boulias,Koertel,Koh	GGACA	yes
2	84906587	84906592	Nanopore	7.38485	+	Boulias,Koertel	GGACT	yes
2	206162837	206162842	Nanopore	7.38468	+		GGACT	yes
7	149224568	149224573	Nanopore	7.38268	+	Boulias,Koertel,Koh	GGACC	yes
12	55901888	55901893	Nanopore	7.37887	-	Koertel,Koh	GGACT	yes
1	46278902	46278907	Nanopore	7.37328	-	Boulias	GGACT	yes
14	24180343	24180348	Nanopore	7.35212	-		TGAGA	no
9	135933288	135933293	Nanopore	7.35211	-	Boulias,Koertel,Koh	GGACT	yes
22	31956674	31956679	Nanopore	7.34744	+	Boulias,Koertel,Koh	GGACA	yes
3	47846442	47846447	Nanopore	7.34732	+	Boulias,Koertel,Koh	GGACA	yes
16	88808294	88808299	Nanopore	7.34691	+	Boulias,Koertel,Koh	GGACA	yes
11	65044522	65044527	Nanopore	7.34245	+	Boulias,Koertel,Koh	GGACC	yes
22	41245762	41245767	Nanopore	7.34015	-	Boulias,Koertel,Koh	GGACC	yes
9	137242708	137242713	Nanopore	7.33853	+		TGAAC	no
19	45884456	45884461	Nanopore	7.33762	-	Boulias,Koertel	GGACC	yes
8	37698638	37698643	Nanopore	7.33054	+	Boulias,Koertel	AGACT	yes
4	108667419	108667424	Nanopore	7.3292	+	Koertel,Koh	GGACT	yes
19	5691614	5691619	Nanopore	7.32818	+	Boulias	AGACT	yes
13	21177290	21177295	Nanopore	7.32742	+		TGAAA	no
16	4508083	4508088	Nanopore	7.32656	+	Boulias,Koertel	GGACA	yes
3	128070620	128070625	Nanopore	7.32516	+	Boulias,Koertel	GGACT	yes
3	184334942	184334947	Nanopore	7.32427	+		ACACA	no
7	40133008	40133013	Nanopore	7.32098	-		GGACA	yes
12	2859139	2859144	Nanopore	7.31855	-		GGACC	yes
9	133363442	133363447	Nanopore	7.31445	-	Boulias,Koertel	GGACT	yes
19	48922924	48922929	Nanopore	7.30877	+		CAAAG	no
22	20999911	20999916	Nanopore	7.30678	-	Boulias,Koertel	GGACT	yes
1	156786659	156786664	Nanopore	7.30529	+	Boulias,Koertel,Koh	TGACT	yes
19	14515879	14515884	Nanopore	7.29366	-	Koertel,Koh	GGACC	yes
17	48625797	48625802	Nanopore	7.2935	-	Boulias,Koertel	GGACA	yes
13	27623204	27623209	Nanopore	7.29164	+	Boulias	GGACT	yes
1	234607664	234607669	Nanopore	7.2897	-	Boulias,Koertel,Koh	GGACC	yes
1	28280841	28280846	Nanopore	7.28866	+	Boulias,Koertel	GGACT	yes
12	130876163	130876168	Nanopore	7.2876	+		TCATA	no
11	59806460	59806465	Nanopore	7.28617	-	Boulias,Koertel,Koh	GGACA	yes
2	119681868	119681873	Nanopore	7.28467	+	Koh	GGACC	yes
2	177219578	177219583	Nanopore	7.28096	+		GGACT	yes
17	82058087	82058092	Nanopore	7.27952	-	Boulias,Koh	GGACT	yes
1	999042	999047	Nanopore	7.2779	-		TGAGA	no
3	128070541	128070546	Nanopore	7.27083	+	Boulias,Koertel,Koh	TGACT	yes
22	43133062	43133067	Nanopore	7.26643	-	Boulias,Koertel,Koh	GGACC	yes
9	113408679	113408684	Nanopore	7.25933	-		AAAAC	no
17	4937335	4937340	Nanopore	7.25395	-	Boulias,Koh	GGACT	yes
9	19049841	19049846	Nanopore	7.25238	+	Boulias,Koertel	GGACT	yes
10	79354191	79354196	Nanopore	7.24845	+	Boulias,Koertel,Koh	GGACA	yes
9	37588802	37588807	Nanopore	7.23735	-		AGAGA	no
12	120440604	120440609	Nanopore	7.23371	+		GGACC	yes
1	28743850	28743855	Nanopore	7.23287	+		GGACA	yes
16	85779487	85779492	Nanopore	7.23091	-	Boulias	GGACT	yes
17	21198476	21198481	Nanopore	7.22507	-		ATAAA	no
20	23637699	23637704	Nanopore	7.22324	-	Boulias,Koertel,Koh	GGACT	yes
9	136423650	136423655	Nanopore	7.21823	+	Boulias,Koertel	GGACT	yes
7	2380596	2380601	Nanopore	7.21397	+	Koertel	GGACT	yes
20	3784672	3784677	Nanopore	7.19872	-	Koertel,Koh	GGACC	yes
5	73505376	73505381	Nanopore	7.19096	+	Boulias,Koertel	GGACA	yes
19	14515860	14515865	Nanopore	7.17736	-	Boulias,Koertel	GGACC	yes
19	1577829	1577834	Nanopore	7.17565	-		TGAGA	no
1	228494223	228494228	Nanopore	7.17542	+	Boulias,Koertel,Koh	GGACC	yes
16	30085199	30085204	Nanopore	7.17542	+	Boulias,Koertel,Koh	GGACT	yes
6	38677210	38677215	Nanopore	7.17436	-	Boulias	GGACT	yes
20	50082783	50082788	Nanopore	7.17407	-	Boulias	GGACA	yes
19	1577028	1577033	Nanopore	7.17131	-	Boulias,Koertel,Koh	GGACT	yes
2	20448103	20448108	Nanopore	7.16562	+	Boulias,Koertel	GGACC	yes
17	7014325	7014330	Nanopore	7.16518	+		TAAAG	no
19	17581504	17581509	Nanopore	7.16191	+	Boulias,Koertel	GGACA	yes
12	124913288	124913293	Nanopore	7.15791	-	Koh	TGACT	yes
8	144080324	144080329	Nanopore	7.15401	+	Boulias,Koertel,Koh	AGACT	yes
6	43512097	43512102	Nanopore	7.15345	-	Koertel,Koh	GGACA	yes
9	127935369	127935374	Nanopore	7.1515	-	Boulias	GGACT	yes
17	81843544	81843549	Nanopore	7.1511	-		ACATG	no
14	100277727	100277732	Nanopore	7.15018	+	Boulias,Koh	GGACA	yes
1	58781938	58781943	Nanopore	7.14525	-	Boulias,Koertel,Koh	GGACT	yes
16	89563244	89563249	Nanopore	7.14491	+	Koertel,Koh	TGACT	yes
11	123059678	123059683	Nanopore	7.14077	-	Boulias,Koertel,Koh	GAACT	yes
2	240130912	240130917	Nanopore	7.14039	-		TAAGA	no
16	88808350	88808355	Nanopore	7.13812	+		TGAAC	no
22	39317515	39317520	Nanopore	7.13774	-		CAAGA	no
19	18280258	18280263	Nanopore	7.12985	-	Koertel,Koh	GGACT	yes
4	6642566	6642571	Nanopore	7.11953	+		GGACC	yes
11	71435078	71435083	Nanopore	7.10756	-		AGACA	yes
19	45884203	45884208	Nanopore	7.1029	-	Koertel,Koh	GGACA	yes
17	48621411	48621416	Nanopore	7.09704	-		GTAGA	no
22	49963292	49963297	Nanopore	7.0941	+	Koh	GGACT	yes
2	231713223	231713228	Nanopore	7.09249	+		TGACT	yes
20	397080	397085	Nanopore	7.08568	+	Boulias,Koertel	GGACA	yes
13	45337043	45337048	Nanopore	7.08333	-	Boulias,Koertel	GGACT	yes
11	65891565	65891570	Nanopore	7.08031	+	Boulias,Koertel,Koh	GGACT	yes
5	73446511	73446516	Nanopore	7.07911	-	Boulias	GGACA	yes
11	119093990	119093995	Nanopore	7.07333	-	Boulias,Koertel,Koh	GGACT	yes
22	39521931	39521936	Nanopore	7.07279	+	Boulias,Koh	AGACT	yes
12	124912148	124912153	Nanopore	7.07248	-	Koh	TGACT	yes
12	113158686	113158691	Nanopore	7.07222	-	Boulias,Koertel	AGACA	yes
2	27070492	27070497	Nanopore	7.06989	-		ATAGA	no
1	944100	944105	Nanopore	7.06789	+	Koertel	GGACC	yes
3	47846235	47846240	Nanopore	7.06754	+	Boulias,Koertel,Koh	GGACT	yes
16	1962103	1962108	Nanopore	7.06694	-		CTACA	no
7	149003808	149003813	Nanopore	7.06606	-	Koertel,Koh	GGACC	yes
19	18575226	18575231	Nanopore	7.06292	+	Boulias,Koh	TGACT	yes
3	51703901	51703906	Nanopore	7.05522	+	Boulias,Koertel,Koh	GGACT	yes
1	224192644	224192649	Nanopore	7.0492	+	Boulias,Koertel,Koh	TGACT	yes
19	46787835	46787840	Nanopore	7.04919	-	Boulias,Koertel,Koh	GGACC	yes
11	32104492	32104497	Nanopore	7.04463	+		GCAGA	no
6	28923485	28923490	Nanopore	7.03869	-	Boulias,Koertel	AGACT	yes
9	136116286	136116291	Nanopore	7.03602	-	Koertel	GGACC	yes
1	150266131	150266136	Nanopore	7.03543	-	Boulias,Koertel	GGACT	yes
1	201969676	201969681	Nanopore	7.03505	+	Boulias,Koertel,Koh	AGACA	yes
3	129315427	129315432	Nanopore	7.03065	-	Boulias,Koertel,Koh	GGACA	yes
3	23919543	23919548	Nanopore	7.03007	+		GGACA	yes
14	22901614	22901619	Nanopore	7.02728	-	Boulias,Koertel,Koh	GGACA	yes
19	17306752	17306757	Nanopore	7.0253	+	Boulias	AGACA	yes
17	32369895	32369900	Nanopore	7.02474	+	Boulias	GGACA	yes
1	23310258	23310263	Nanopore	7.02296	-	Boulias,Koertel	GGACA	yes
19	13778317	13778322	Nanopore	7.02245	+		CTAGA	no
12	52077168	52077173	Nanopore	7.02194	+		CAAAG	no
11	119093904	119093909	Nanopore	7.02032	-	Boulias	GGACT	yes
1	228457235	228457240	Nanopore	7.01969	-	Koertel	GGACT	yes
6	31829920	31829925	Nanopore	7.00823	+	Koertel,Koh	GGACT	yes
16	70252635	70252640	Nanopore	7.00373	-	Boulias,Koertel,Koh	GGACC	yes
15	29268770	29268775	Nanopore	7.00334	-	Koertel	GGACC	yes
9	34610923	34610928	Nanopore	7.00178	-	Koh	GGACC	yes
1	149926537	149926542	Nanopore	6.99968	-	Boulias,Koertel,Koh	GGACT	yes
4	3512756	3512761	Nanopore	6.99617	-	Boulias,Koertel,Koh	TGACT	yes
16	30524354	30524359	Nanopore	6.97843	-	Boulias,Koertel	AGACT	yes
5	135028595	135028600	Nanopore	6.97435	-	Koertel,Koh	GGACC	yes
3	47413855	47413860	Nanopore	6.97372	-	Boulias,Koertel,Koh	GGACT	yes
3	51394059	51394064	Nanopore	6.96542	+	Boulias,Koertel	AGACA	yes
2	70297380	70297385	Nanopore	6.96517	-	Boulias,Koertel	GGACA	yes
17	82018998	82019003	Nanopore	6.96409	-	Boulias,Koertel,Koh	GGACA	yes
3	13316462	13316467	Nanopore	6.96316	-	Boulias,Koertel	AGACT	yes
3	39396528	39396533	Nanopore	6.95633	+	Koertel	GGACT	yes
6	26598618	26598623	Nanopore	6.95603	+	Boulias,Koertel,Koh	GGACC	yes
12	130876172	130876177	Nanopore	6.95134	+	Boulias,Koertel,Koh	AGACT	yes
3	128081221	128081226	Nanopore	6.94849	-		AGAGA	no
22	50523848	50523853	Nanopore	6.94635	-	Boulias,Koertel,Koh	AGACT	yes
15	74955660	74955665	Nanopore	6.93381	-		GGACC	yes
3	127672646	127672651	Nanopore	6.92982	+	Koertel,Koh	GGACC	yes
1	227732468	227732473	Nanopore	6.92686	-	Boulias,Koertel,Koh	GGACA	yes
9	35057075	35057080	Nanopore	6.9259	-	Boulias,Koertel,Koh	GGACC	yes
19	994437	994442	Nanopore	6.92311	+	Boulias,Koertel,Koh	GGACT	yes
22	37806148	37806153	Nanopore	6.91841	+	Boulias,Koertel,Koh	GGACA	yes
22	37665841	37665846	Nanopore	6.91791	+		GCAGA	no
5	135028345	135028350	Nanopore	6.91553	-	Boulias,Koertel,Koh	GGACT	yes
1	156239736	156239741	Nanopore	6.91166	+	Boulias,Koertel,Koh	GGACT	yes
11	2403788	2403793	Nanopore	6.9102	+	Boulias,Koertel	AGACC	yes
17	81665120	81665125	Nanopore	6.90866	-		ACAGA	no
1	36455809	36455814	Nanopore	6.90627	-		CCAAA	no
9	136723155	136723160	Nanopore	6.9048	+	Koh	GGACC	yes
15	74955871	74955876	Nanopore	6.90316	-	Boulias,Koertel	GGACA	yes
2	131484045	131484050	Nanopore	6.90296	-	Boulias,Koertel	AGACT	yes
1	156309043	156309048	Nanopore	6.90221	-		AAAAG	no
3	51703940	51703945	Nanopore	6.89831	+	Koertel,Koh	GGACC	yes
16	4507840	4507845	Nanopore	6.89478	+	Boulias,Koertel	GGACA	yes
6	96891229	96891234	Nanopore	6.89429	-	Koh	GGACT	yes
19	1279091	1279096	Nanopore	6.89426	+	Boulias,Koertel,Koh	TGACT	yes
19	8485750	8485755	Nanopore	6.89325	+	Boulias,Koertel,Koh	GGACC	yes
7	43866603	43866608	Nanopore	6.89059	-	Boulias	GGACT	yes
19	8302177	8302182	Nanopore	6.88923	-		TAAGA	no
1	156727080	156727085	Nanopore	6.88693	-	Boulias,Koertel,Koh	GGACC	yes
7	149003891	149003896	Nanopore	6.88548	-	Boulias,Koertel,Koh	GAACC	yes
7	151081505	151081510	Nanopore	6.88501	-	Boulias,Koertel	GGACC	yes
1	156009128	156009133	Nanopore	6.88407	-	Boulias,Koertel	GGACT	yes
1	161158715	161158720	Nanopore	6.88261	+	Boulias	GGACA	yes
3	127672760	127672765	Nanopore	6.88224	+	Boulias	GGACT	yes
11	2397181	2397186	Nanopore	6.88184	+	Boulias,Koertel	AGACT	yes
1	10419788	10419793	Nanopore	6.88077	+	Boulias,Koertel,Koh	GGACA	yes
20	62799835	62799840	Nanopore	6.87535	+	Boulias,Koertel,Koh	GGACC	yes
16	682612	682617	Nanopore	6.87521	+	Boulias,Koertel	GGACT	yes
1	37809125	37809130	Nanopore	6.87503	+	Boulias,Koertel,Koh	GGACT	yes
8	37697626	37697631	Nanopore	6.87305	+	Boulias,Koertel,Koh	GGACA	yes
17	42113495	42113500	Nanopore	6.87025	-	Koertel,Koh	GGACC	yes
3	42594894	42594899	Nanopore	6.86747	+		GGACA	yes
1	226965188	226965193	Nanopore	6.86688	+		GGACC	yes
12	57796443	57796448	Nanopore	6.86439	+	Boulias,Koertel,Koh	AGACT	yes
1	31630018	31630023	Nanopore	6.86153	-	Boulias	GGACC	yes
22	37029333	37029338	Nanopore	6.86143	+	Koertel,Koh	GGACC	yes
22	28795254	28795259	Nanopore	6.86097	-	Boulias,Koertel,Koh	TGACA	yes
6	32972736	32972741	Nanopore	6.8594	+	Boulias,Koertel	AGACT	yes
9	133019772	133019777	Nanopore	6.85271	+		AGACT	yes
1	67413076	67413081	Nanopore	6.84494	-		TAAAG	no
9	137552395	137552400	Nanopore	6.84436	+	Koh	GGACG	no
9	124877051	124877056	Nanopore	6.84401	+	Boulias	GGACA	yes
12	109556856	109556861	Nanopore	6.8407	-	Koertel,Koh	GGACT	yes
1	227747808	227747813	Nanopore	6.83825	+	Boulias,Koh	GGACA	yes
19	1577199	1577204	Nanopore	6.83364	-	Boulias,Koertel	GGACT	yes
1	156035535	156035540	Nanopore	6.82967	-	Boulias,Koertel	GGACA	yes
11	61796889	61796894	Nanopore	6.82587	+	Koertel,Koh	GGACC	yes
12	120097219	120097224	Nanopore	6.82497	-	Boulias,Koertel	AGACT	yes
15	90271456	90271461	Nanopore	6.82342	+		CTAAA	no
7	42937472	42937477	Nanopore	6.82293	+	Boulias,Koertel	AGACT	yes
10	96750908	96750913	Nanopore	6.82041	+	Boulias	AGACT	yes
11	64765912	64765917	Nanopore	6.81964	-	Koh	GGACC	yes
4	1211814	1211819	Nanopore	6.81201	-	Boulias	GGACA	yes
1	42746526	42746531	Nanopore	6.80798	-	Boulias,Koertel,Koh	GGACA	yes
6	30723654	30723659	Nanopore	6.80689	+		AGACC	yes
1	154988288	154988293	Nanopore	6.79856	+	Koh	TGACC	yes
16	2209098	2209103	Nanopore	6.79566	+	Boulias,Koertel,Koh	GGACT	yes
22	50524029	50524034	Nanopore	6.78645	-	Koertel,Koh	GTACT	no
20	36240557	36240562	Nanopore	6.77917	+	Boulias,Koertel,Koh	GGACC	yes
17	41690957	41690962	Nanopore	6.7771	+	Boulias,Koertel,Koh	GGACT	yes
6	44114041	44114046	Nanopore	6.76648	-	Koertel,Koh	GGACA	yes
10	75398779	75398784	Nanopore	6.76196	-	Boulias,Koertel	AGACT	yes
22	39317516	39317521	Nanopore	6.76175	-		TCAAG	no
5	135028304	135028309	Nanopore	6.75833	-	Koh	GGACT	yes
17	41968531	41968536	Nanopore	6.74786	+	Boulias,Koertel,Koh	GGACT	yes
19	3983118	3983123	Nanopore	6.74098	-	Boulias,Koertel,Koh	GGACT	yes
7	100707261	100707266	Nanopore	6.73455	+		ACACT	no
6	73517748	73517753	Nanopore	6.73445	-		AGAAC	no
10	75398434	75398439	Nanopore	6.73358	-	Boulias	GGACA	yes
2	96271397	96271402	Nanopore	6.73336	+		ATAAG	no
22	38683994	38683999	Nanopore	6.72306	+	Boulias,Koh	AGACT	yes
17	81510522	81510527	Nanopore	6.7226	-	Boulias	GAACT	yes
5	179863533	179863538	Nanopore	6.71249	-	Boulias,Koertel,Koh	GGACA	yes
15	81003230	81003235	Nanopore	6.71195	+	Boulias,Koertel,Koh	GGACC	yes
5	180791846	180791851	Nanopore	6.70723	-	Koertel,Koh	GGACC	yes
2	27200304	27200309	Nanopore	6.70673	-	Boulias,Koertel	GGACC	yes
17	81933090	81933095	Nanopore	6.70071	-	Boulias,Koertel	GGACA	yes
11	71434835	71434840	Nanopore	6.69849	-	Boulias,Koertel,Koh	GGACA	yes
19	38383466	38383471	Nanopore	6.69563	+	Koertel	GGACT	yes
16	11837678	11837683	Nanopore	6.6943	-	Boulias,Koh	GGACT	yes
11	59806520	59806525	Nanopore	6.69271	-	Koertel,Koh	GGACT	yes
1	227780940	227780945	Nanopore	6.69258	+	Boulias,Koertel	GGACA	yes
1	112917264	112917269	Nanopore	6.69116	-	Boulias,Koertel,Koh	GGACC	yes
12	53506158	53506163	Nanopore	6.69079	+	Boulias,Koertel,Koh	GGACT	yes
22	42512637	42512642	Nanopore	6.68293	-	Boulias	GGACC	yes
11	62888500	62888505	Nanopore	6.68212	+	Boulias,Koertel,Koh	TAACT	yes
15	75340116	75340121	Nanopore	6.6798	+	Boulias,Koertel,Koh	GGACT	yes
7	150372942	150372947	Nanopore	6.67963	+		TGAGA	no
22	41674089	41674094	Nanopore	6.67888	-	Koertel,Koh	GGACT	yes
16	30444353	30444358	Nanopore	6.67714	-	Koertel	GGACC	yes
1	36455807	36455812	Nanopore	6.67678	-		AAAGA	no
19	1577097	1577102	Nanopore	6.67439	-		TGACC	yes
11	119094858	119094863	Nanopore	6.67152	-	Boulias,Koertel,Koh	AGACT	yes
17	81720462	81720467	Nanopore	6.67132	+	Boulias,Koertel	GGACT	yes
1	109238080	109238085	Nanopore	6.67072	+	Boulias,Koh	TGACT	yes
22	43133068	43133073	Nanopore	6.6699	-	Koertel	GGACC	yes
4	6707896	6707901	Nanopore	6.66983	-	Boulias,Koertel	AGACA	yes
10	75399045	75399050	Nanopore	6.66805	-	Boulias,Koertel,Koh	GGACA	yes
1	11750520	11750525	Nanopore	6.66213	+	Koertel	GGACT	yes
19	7682558	7682563	Nanopore	6.66186	+	Boulias,Koertel,Koh	GGACA	yes
9	136840810	136840815	Nanopore	6.64921	+	Boulias,Koertel,Koh	TGACT	yes
16	786014	786019	Nanopore	6.64724	-		TGAGA	no
20	62799825	62799830	Nanopore	6.64686	+	Boulias,Koertel,Koh	GGACC	yes
19	541853	541858	Nanopore	6.64196	+	Boulias,Koertel,Koh	GGACT	yes
15	75639699	75639704	Nanopore	6.64041	-	Koertel,Koh	GGACT	yes
6	144095019	144095024	Nanopore	6.63998	-		AGAAC	no
9	136840763	136840768	Nanopore	6.63364	+		ACACC	no
1	156800659	156800664	Nanopore	6.63349	+		GCAAA	no
14	58408967	58408972	Nanopore	6.63264	-	Boulias,Koertel,Koh	GGACT	yes
17	7014404	7014409	Nanopore	6.63235	+		AGAGA	no
1	155138414	155138419	Nanopore	6.63213	+	Boulias,Koertel	GGACC	yes
3	51993721	51993726	Nanopore	6.63079	-		AGAAG	no
10	56357968	56357973	Nanopore	6.62507	-	Koertel,Koh	GGACT	yes
17	81868256	81868261	Nanopore	6.62324	-	Boulias,Koertel,Koh	GGACA	yes
11	61796101	61796106	Nanopore	6.62264	+	Koertel,Koh	GGACC	yes
7	149880441	149880446	Nanopore	6.62214	+	Boulias,Koertel	GGACT	yes
22	37566477	37566482	Nanopore	6.62005	+	Boulias,Koh	GGACT	yes
2	119681062	119681067	Nanopore	6.61948	+	Boulias,Koh	GGACA	yes
5	177595460	177595465	Nanopore	6.61928	+	Koertel,Koh	GGACC	yes
19	1577343	1577348	Nanopore	6.61867	-	Boulias,Koertel,Koh	GGACA	yes
20	63890058	63890063	Nanopore	6.61841	+	Boulias,Koertel,Koh	GGACA	yes
9	34611020	34611025	Nanopore	6.61819	-	Boulias,Koertel	AGACT	yes
19	5678430	5678435	Nanopore	6.6172	-		GGACT	yes
19	2733070	2733075	Nanopore	6.60863	-		CGAGA	no
19	519317	519322	Nanopore	6.60541	+	Koertel,Koh	GGACC	yes
7	100707256	100707261	Nanopore	6.60416	+		AAAAG	no
5	135028663	135028668	Nanopore	6.60188	-	Boulias,Koertel,Koh	GGACC	yes
6	32980946	32980951	Nanopore	6.59849	+	Boulias,Koertel,Koh	GGACA	yes
9	136840761	136840766	Nanopore	6.598	+	Boulias,Koertel,Koh	GGACA	yes
1	11750278	11750283	Nanopore	6.5977	+	Koertel,Koh	GGACC	yes
21	5116688	5116693	Nanopore	6.5974	-		GGACC	yes
19	1986247	1986252	Nanopore	6.59395	-	Boulias,Koertel,Koh	AGACA	yes
3	43079607	43079612	Nanopore	6.59089	-		AGACT	yes
12	120444823	120444828	Nanopore	6.58889	-	Boulias,Koertel	GGACT	yes
16	18500226	18500231	Nanopore	6.58813	-		GGACC	yes
3	50320350	50320355	Nanopore	6.58656	-	Boulias,Koertel,Koh	GGACT	yes
17	44206933	44206938	Nanopore	6.58472	-	Boulias,Koertel,Koh	GGACA	yes
3	50319858	50319863	Nanopore	6.58402	-	Koh	TGACT	yes
9	137273319	137273324	Nanopore	6.58241	+	Koertel	GGACC	yes
6	43012413	43012418	Nanopore	6.57438	-	Boulias,Koertel,Koh	GGACT	yes
4	185145053	185145058	Nanopore	6.57391	+	Koertel,Koh	GGACT	yes
11	61796893	61796898	Nanopore	6.5598	+		CTAGA	no
1	155213713	155213718	Nanopore	6.55347	+		CCAAG	no
22	37024757	37024762	Nanopore	6.55299	+	Boulias,Koertel	GGACT	yes
5	177442260	177442265	Nanopore	6.54946	+		GTAAG	no
9	34610642	34610647	Nanopore	6.5468	-	Koertel,Koh	GGACT	yes
19	18280244	18280249	Nanopore	6.54565	-		GGACC	yes
19	10684619	10684624	Nanopore	6.5446	+		TTAAG	no
10	17229673	17229678	Nanopore	6.54441	+	Boulias,Koertel,Koh	GGACT	yes
9	128309635	128309640	Nanopore	6.54294	-	Boulias,Koertel	GGACA	yes
15	88459553	88459558	Nanopore	6.54289	-	Boulias,Koertel	GGACA	yes
9	135503910	135503915	Nanopore	6.54111	+	Boulias,Koh	GGACA	yes
8	37698511	37698516	Nanopore	6.53737	+		ACACA	no
14	105250622	105250627	Nanopore	6.53629	+	Koertel	GGACT	yes
12	2859190	2859195	Nanopore	6.5362	-		GCAGA	no
16	2213903	2213908	Nanopore	6.5342	-	Boulias,Koertel,Koh	GGACA	yes
1	1233469	1233474	Nanopore	6.53089	+	Boulias,Koertel,Koh	GGACC	yes
21	33437033	33437038	Nanopore	6.52947	+	Koertel	GGACT	yes
9	136725022	136725027	Nanopore	6.52656	-	Koertel,Koh	GGACC	yes
22	37018666	37018671	Nanopore	6.52493	-	Boulias,Koertel,Koh	GGACT	yes
11	75572128	75572133	Nanopore	6.52492	+		TGAGA	no
19	17583022	17583027	Nanopore	6.52405	+	Boulias	GGACA	yes
7	6017886	6017891	Nanopore	6.51569	+		ACAGG	no
1	212619740	212619745	Nanopore	6.51559	+	Boulias	GGACC	yes
9	137204969	137204974	Nanopore	6.51449	-	Boulias,Koertel,Koh	GGACA	yes
16	11837494	11837499	Nanopore	6.51238	-	Koh	GGACA	yes
16	67198319	67198324	Nanopore	6.51012	+	Boulias,Koertel	GGACT	yes
10	75400011	75400016	Nanopore	6.50543	-	Boulias,Koertel,Koh	GGACA	yes
19	14413075	14413080	Nanopore	6.50334	-	Boulias,Koertel	GGACT	yes
17	50368154	50368159	Nanopore	6.49501	-		ACAAG	no
17	81665078	81665083	Nanopore	6.49416	-		TGACT	yes
1	11054703	11054708	Nanopore	6.49037	-	Boulias,Koertel,Koh	GGACT	yes
19	1986234	1986239	Nanopore	6.48958	-	Boulias,Koertel,Koh	GGACT	yes
1	1541946	1541951	Nanopore	6.48702	-	Boulias,Koertel,Koh	AAACT	yes
16	89563175	89563180	Nanopore	6.47773	+		TGAAA	no
12	49128697	49128702	Nanopore	6.47614	-		AGACA	yes
7	100707365	100707370	Nanopore	6.47361	+	Boulias,Koertel	GGACT	yes
2	231455146	231455151	Nanopore	6.47231	-	Boulias,Koertel	GGACT	yes
4	108667447	108667452	Nanopore	6.47128	+	Koertel	AGACA	yes
12	95514001	95514006	Nanopore	6.468	+	Boulias,Koertel	GGACC	yes
19	519215	519220	Nanopore	6.46736	+	Boulias,Koertel,Koh	GGACA	yes
1	202941247	202941252	Nanopore	6.46676	-	Boulias,Koertel,Koh	GGACT	yes
17	75778444	75778449	Nanopore	6.46011	-	Boulias,Koertel,Koh	TGACT	yes
7	30633828	30633833	Nanopore	6.45832	+	Boulias,Koertel,Koh	AGACT	yes
22	38291242	38291247	Nanopore	6.45669	-	Boulias,Koertel	GGACA	yes
11	66346857	66346862	Nanopore	6.45377	-	Koertel,Koh	GGACA	yes
17	76039669	76039674	Nanopore	6.45048	-	Boulias	TGACT	yes
9	136673522	136673527	Nanopore	6.44815	-	Boulias,Koertel,Koh	GGACT	yes
3	51993723	51993728	Nanopore	6.44775	-		ACAGA	no
22	19134124	19134129	Nanopore	6.44771	-	Boulias,Koertel,Koh	GGACT	yes
9	133021032	133021037	Nanopore	6.44578	+		GGACC	yes
5	1798725	1798730	Nanopore	6.44162	-	Boulias,Koertel,Koh	AGACT	yes
5	73505299	73505304	Nanopore	6.42858	+		TGACT	yes
20	3047880	3047885	Nanopore	6.42749	+	Boulias,Koertel,Koh	GGACA	yes
1	203015002	203015007	Nanopore	6.42357	+	Koertel	GGACT	yes
6	33212521	33212526	Nanopore	6.42203	+	Boulias	GGACA	yes
17	51171673	51171678	Nanopore	6.41999	+	Boulias	TGACT	yes
22	50523851	50523856	Nanopore	6.41576	-		CCAAG	no
6	33319563	33319568	Nanopore	6.41084	-	Boulias,Koertel	GGACA	yes
17	3669493	3669498	Nanopore	6.41035	+	Koertel,Koh	GGACT	yes
16	69742241	69742246	Nanopore	6.40838	-	Boulias,Koh	GGACC	yes
20	35279079	35279084	Nanopore	6.40655	-	Boulias,Koertel,Koh	GGACT	yes
1	39753524	39753529	Nanopore	6.40247	+	Koertel,Koh	GGACT	yes
11	65044756	65044761	Nanopore	6.40108	+	Boulias,Koertel	GGACT	yes
1	68126083	68126088	Nanopore	6.39893	-	Boulias,Koertel	GGACA	yes
2	38781761	38781766	Nanopore	6.39858	+	Boulias,Koertel,Koh	GGACT	yes
19	1877151	1877156	Nanopore	6.39848	-	Koertel,Koh	GGACC	yes
11	125582415	125582420	Nanopore	6.39744	+		GCATA	no
1	17407836	17407841	Nanopore	6.3963	-		GGACT	yes
16	85678022	85678027	Nanopore	6.39592	-	Boulias,Koertel	GGACA	yes
16	2209030	2209035	Nanopore	6.39391	+	Boulias,Koertel,Koh	GGACT	yes
19	55674055	55674060	Nanopore	6.39299	+	Boulias,Koertel,Koh	GGACT	yes
17	82057357	82057362	Nanopore	6.38752	+		GCAGA	no
6	31829300	31829305	Nanopore	6.38733	+		AAAGA	no
7	149225777	149225782	Nanopore	6.38563	+	Boulias,Koertel,Koh	GGACA	yes
15	88630278	88630283	Nanopore	6.38274	+	Boulias,Koertel	GGACA	yes
15	64688600	64688605	Nanopore	6.38082	-		GGACA	yes
3	12584507	12584512	Nanopore	6.38042	-	Koertel,Koh	TGACT	yes
13	27622966	27622971	Nanopore	6.37137	+		TGACA	yes
1	181089973	181089978	Nanopore	6.37067	+	Boulias,Koertel,Koh	AGACC	yes
3	133819732	133819737	Nanopore	6.36709	+	Boulias	GGACT	yes
15	72199399	72199404	Nanopore	6.36395	-	Boulias,Koh	GGACT	yes
6	30723667	30723672	Nanopore	6.36231	+	Koh	TGACA	yes
9	74952425	74952430	Nanopore	6.36014	-	Koertel,Koh	GGACC	yes
9	136116018	136116023	Nanopore	6.3585	-	Boulias,Koertel,Koh	GGACA	yes
15	90271460	90271465	Nanopore	6.35721	+	Boulias,Koertel	AGACC	yes
5	1318250	1318255	Nanopore	6.35704	-	Boulias,Koertel	GGACA	yes
15	72199303	72199308	Nanopore	6.35575	-	Boulias,Koertel,Koh	GGACT	yes
10	75399038	75399043	Nanopore	6.35228	-		CAAAC	no
1	109237995	109238000	Nanopore	6.35206	+	Boulias,Koertel,Koh	TGACT	yes
1	25900964	25900969	Nanopore	6.34851	-		AAAGA	no
19	10832966	10832971	Nanopore	6.34665	-	Boulias,Koertel,Koh	GGACA	yes
19	3959156	3959161	Nanopore	6.34635	-	Boulias,Koertel,Koh	GGACC	yes
20	23354430	23354435	Nanopore	6.34581	+	Boulias,Koertel,Koh	TGACT	yes
17	18209817	18209822	Nanopore	6.34102	+		GGACT	yes
5	180792544	180792549	Nanopore	6.33987	-	Boulias,Koertel	GGACT	yes
5	1798630	1798635	Nanopore	6.3383	-	Koertel,Koh	AGACA	yes
17	2042947	2042952	Nanopore	6.33805	+	Boulias,Koertel,Koh	GGACA	yes
17	81900097	81900102	Nanopore	6.33256	+		TGAGA	no
8	144314567	144314572	Nanopore	6.3323	+	Koertel	GGACT	yes
15	75639257	75639262	Nanopore	6.3302	-	Boulias,Koertel,Koh	GGACT	yes
3	9893701	9893706	Nanopore	6.32694	+		TGAGA	no
19	48453116	48453121	Nanopore	6.32681	+	Boulias,Koertel,Koh	AGACT	yes
9	131497988	131497993	Nanopore	6.32351	+	Boulias,Koertel	GGACA	yes
1	33013199	33013204	Nanopore	6.32104	-		AAAGA	no
11	62672279	62672284	Nanopore	6.32069	+	Boulias,Koertel,Koh	GGACT	yes
22	41246033	41246038	Nanopore	6.31543	-	Boulias,Koertel,Koh	GGACT	yes
16	1510145	1510150	Nanopore	6.315	+	Boulias,Koertel	GGACA	yes
17	28860651	28860656	Nanopore	6.31345	+	Boulias,Koh	AGACA	yes
1	36393996	36394001	Nanopore	6.31277	-	Boulias,Koertel,Koh	AGACA	yes
9	133020931	133020936	Nanopore	6.29953	+	Koh	GAACT	yes
7	45109125	45109130	Nanopore	6.2972	-		TAAGA	no
2	42350905	42350910	Nanopore	6.29656	-	Boulias,Koertel,Koh	GGACT	yes
17	78993009	78993014	Nanopore	6.29649	-	Boulias,Koertel	GGACA	yes
6	41932765	41932770	Nanopore	6.29465	+	Koertel,Koh	TGACT	yes
6	31829911	31829916	Nanopore	6.28897	+	Boulias,Koertel,Koh	GGACT	yes
1	58781588	58781593	Nanopore	6.28388	-	Boulias,Koertel,Koh	GAACT	yes
6	37483100	37483105	Nanopore	6.28146	-		GGACC	yes
20	3784693	3784698	Nanopore	6.2797	-	Boulias,Koertel	GGACA	yes
11	66643586	66643591	Nanopore	6.27919	+		GCAGA	no
2	20448489	20448494	Nanopore	6.27506	+		ATAGA	no
1	50974011	50974016	Nanopore	6.27372	+	Boulias,Koertel,Koh	GGACA	yes
16	87831035	87831040	Nanopore	6.27162	-	Boulias,Koertel	GGACA	yes
19	1985745	1985750	Nanopore	6.27114	-	Boulias,Koertel,Koh	GGACT	yes
19	38932740	38932745	Nanopore	6.26871	+	Boulias,Koertel,Koh	GAACC	yes
17	41822457	41822462	Nanopore	6.26784	+	Boulias,Koertel,Koh	GGACA	yes
11	61796462	61796467	Nanopore	6.26686	+		GCAAA	no
2	219539480	219539485	Nanopore	6.26349	-	Boulias,Koertel,Koh	GGACC	yes
5	174729326	174729331	Nanopore	6.2632	+	Koertel	AGACC	yes
19	45090434	45090439	Nanopore	6.26013	+		GCAGA	no
11	32104636	32104641	Nanopore	6.25849	+	Koertel	GGACA	yes
1	31630575	31630580	Nanopore	6.2568	-	Boulias,Koertel,Koh	GGACC	yes
3	50288061	50288066	Nanopore	6.2535	-	Boulias,Koertel,Koh	AGACA	yes
1	11974829	11974834	Nanopore	6.24848	+	Boulias,Koertel	GGACC	yes
5	177595489	177595494	Nanopore	6.24661	+		GGAGG	no
2	130151723	130151728	Nanopore	6.24364	-		AAAGA	no
9	137301155	137301160	Nanopore	6.24285	-	Boulias,Koertel,Koh	GGACC	yes
19	47045932	47045937	Nanopore	6.24053	-	Boulias	GGACA	yes
11	75572130	75572135	Nanopore	6.23951	+	Boulias,Koertel,Koh	AGACA	yes
3	128070221	128070226	Nanopore	6.23849	+		TAAGG	no
1	156293018	156293023	Nanopore	6.23614	-	Boulias,Koertel,Koh	GGACA	yes
22	41529171	41529176	Nanopore	6.23251	-	Boulias,Koertel,Koh	GGACA	yes
1	6635525	6635530	Nanopore	6.23124	-	Koertel	GGACA	yes
3	127672527	127672532	Nanopore	6.23077	+	Koertel,Koh	GGACC	yes
20	62813120	62813125	Nanopore	6.22872	+	Boulias,Koertel	GGACA	yes
5	180792601	180792606	Nanopore	6.22576	-	Boulias,Koh	GGACA	yes
1	156767657	156767662	Nanopore	6.22417	+	Boulias,Koertel	GGACT	yes
9	129814086	129814091	Nanopore	6.22235	-		GAAGA	no
16	58708143	58708148	Nanopore	6.22143	-	Koertel,Koh	AGACA	yes
17	48621374	48621379	Nanopore	6.22081	-	Boulias,Koertel	GGACA	yes
1	228097976	228097981	Nanopore	6.22012	+	Boulias,Koertel,Koh	GGACT	yes
9	7798484	7798489	Nanopore	6.21856	-	Boulias,Koh	GGACA	yes
9	137273097	137273102	Nanopore	6.21531	+	Boulias,Koertel,Koh	GGACC	yes
22	21621662	21621667	Nanopore	6.21336	+	Koh	GGACT	yes
7	100706934	100706939	Nanopore	6.21168	+	Boulias,Koertel,Koh	TGACA	yes
19	46775367	46775372	Nanopore	6.21114	-	Boulias,Koertel,Koh	GGACA	yes
9	131525120	131525125	Nanopore	6.21087	-	Boulias,Koertel	GGACC	yes
22	35424279	35424284	Nanopore	6.21062	+	Boulias,Koertel,Koh	GGACT	yes
17	81510686	81510691	Nanopore	6.20981	-	Koh	AAACG	no
19	1980324	1980329	Nanopore	6.20905	+		GCAGA	no
22	21644165	21644170	Nanopore	6.20689	+		TGAAC	no
6	30724266	30724271	Nanopore	6.20259	+		GCATG	no
16	69118327	69118332	Nanopore	6.20031	-	Boulias,Koertel,Koh	GGACA	yes
10	100986492	100986497	Nanopore	6.19707	-		GAAGA	no
9	136116115	136116120	Nanopore	6.18902	-	Boulias,Koertel,Koh	GGACA	yes
17	76391178	76391183	Nanopore	6.18517	-	Boulias,Koertel,Koh	GGACC	yes
17	82058069	82058074	Nanopore	6.1796	-	Boulias	GGACA	yes
1	155738364	155738369	Nanopore	6.17541	+	Boulias,Koertel,Koh	GGACT	yes
2	70087777	70087782	Nanopore	6.1709	+	Boulias,Koertel,Koh	TGACT	yes
17	81844015	81844020	Nanopore	6.17085	-	Boulias,Koertel	GAACT	yes
8	79765217	79765222	Nanopore	6.17076	-		ATAGA	no
20	34280918	34280923	Nanopore	6.16837	-	Koertel,Koh	CGACT	no
5	133959691	133959696	Nanopore	6.16656	-	Koertel,Koh	GGACC	yes
19	49908240	49908245	Nanopore	6.16322	-	Boulias,Koertel,Koh	TGACT	yes
1	1598434	1598439	Nanopore	6.16262	-	Boulias,Koertel	GGACC	yes
6	44113949	44113954	Nanopore	6.15925	-	Boulias,Koh	GGACA	yes
12	113158820	113158825	Nanopore	6.15696	-		GCAGA	no
20	396563	396568	Nanopore	6.15422	+	Koertel	GGACC	yes
14	103912362	103912367	Nanopore	6.1483	-	Koertel	GGACT	yes
19	4657755	4657760	Nanopore	6.14531	-	Koertel,Koh	GGACT	yes
15	74955972	74955977	Nanopore	6.14364	-	Boulias,Koertel,Koh	GGACT	yes
16	57304	57309	Nanopore	6.14222	+	Koertel,Koh	GGACT	yes
17	44319978	44319983	Nanopore	6.14102	-	Koertel	GGACC	yes
1	149900685	149900690	Nanopore	6.13953	+	Boulias,Koertel	GGACT	yes
17	50368109	50368114	Nanopore	6.13845	-		TCAAA	no
22	31956701	31956706	Nanopore	6.12963	+	Koertel	GGACT	yes
12	48830118	48830123	Nanopore	6.12911	-	Boulias,Koertel	GGACC	yes
4	88521762	88521767	Nanopore	6.12739	-	Boulias,Koertel,Koh	TGACT	yes
5	135028575	135028580	Nanopore	6.12653	-		AAAAG	no
12	124911928	124911933	Nanopore	6.12426	-		GAAGA	no
14	95544169	95544174	Nanopore	6.12207	+		AGAGA	no
1	43990408	43990413	Nanopore	6.11924	+	Boulias,Koertel,Koh	GGACA	yes
10	95606879	95606884	Nanopore	6.11804	-	Koertel	GGACT	yes
3	9892996	9893001	Nanopore	6.11498	+	Koertel,Koh	GGACA	yes
14	49893974	49893979	Nanopore	6.11444	+	Koh	GGACC	yes
14	49893697	49893702	Nanopore	6.11359	+	Boulias,Koertel,Koh	GGACA	yes
3	128070166	128070171	Nanopore	6.11328	+	Boulias,Koertel	GGACT	yes
7	27171336	27171341	Nanopore	6.11279	-	Boulias,Koertel	GGACA	yes
16	80976049	80976054	Nanopore	6.10658	-		TAAAG	no
22	38291107	38291112	Nanopore	6.10518	-	Boulias,Koertel	AGACT	yes
12	50120268	50120273	Nanopore	6.10318	+	Boulias,Koertel	AGACT	yes
19	45883716	45883721	Nanopore	6.1024	-	Boulias	GGACC	yes
6	31829299	31829304	Nanopore	6.09844	+		GAAAG	no
3	50320080	50320085	Nanopore	6.09836	-	Boulias,Koertel,Koh	GGACT	yes
17	31852160	31852165	Nanopore	6.09816	-	Boulias,Koertel	GGACA	yes
11	71435724	71435729	Nanopore	6.09727	-	Koertel,Koh	GGACC	yes
1	20501286	20501291	Nanopore	6.09655	-	Boulias,Koertel,Koh	AGACT	yes
15	90271458	90271463	Nanopore	6.09531	+		AAAGA	no
17	81707391	81707396	Nanopore	6.09403	+		ACAGA	no
12	112022237	112022242	Nanopore	6.09039	+	Boulias,Koertel	GGACT	yes
10	75234094	75234099	Nanopore	6.08936	-	Boulias,Koertel	GGACT	yes
16	29807033	29807038	Nanopore	6.08542	+	Boulias,Koertel,Koh	GGACT	yes
1	228100983	228100988	Nanopore	6.08293	-		TAAAG	no
19	10486194	10486199	Nanopore	6.08121	-		GGACA	yes
16	18782966	18782971	Nanopore	6.08096	-	Boulias	GGACT	yes
19	812284	812289	Nanopore	6.08082	+		GGACT	yes
10	75398785	75398790	Nanopore	6.07997	-	Boulias,Koertel,Koh	GGACA	yes
1	36093561	36093566	Nanopore	6.07958	+	Koertel,Koh	GGACT	yes
2	70297142	70297147	Nanopore	6.07899	-	Boulias,Koertel	GGACA	yes
11	62662983	62662988	Nanopore	6.07557	-	Boulias,Koertel	GGACT	yes
20	36240380	36240385	Nanopore	6.073	+	Koertel	GGACC	yes
12	6965527	6965532	Nanopore	6.07027	-	Boulias,Koertel	AGACT	yes
5	173232645	173232650	Nanopore	6.06947	-	Boulias,Koertel,Koh	GGACT	yes
20	57378194	57378199	Nanopore	6.06862	+	Boulias,Koertel,Koh	GGACA	yes
1	999040	999045	Nanopore	6.06717	-	Boulias,Koertel	AGACT	yes
11	119336669	119336674	Nanopore	6.06698	+		TGAGA	no
16	58708102	58708107	Nanopore	6.0657	-		ACACA	no
3	9893146	9893151	Nanopore	6.06517	+	Boulias,Koertel	GGACT	yes
11	65654415	65654420	Nanopore	6.06475	-	Boulias,Koertel,Koh	GGACA	yes
11	6477039	6477044	Nanopore	6.06309	-	Boulias,Koertel	GGACA	yes
16	1349438	1349443	Nanopore	6.05875	-	Boulias,Koertel	AGACT	yes
1	54851448	54851453	Nanopore	6.05793	-	Boulias,Koh	GGACA	yes
19	40233604	40233609	Nanopore	6.05779	-		AGATT	no
16	786012	786017	Nanopore	6.05766	-	Boulias,Koertel,Koh	AGACT	yes
22	20999865	20999870	Nanopore	6.05636	-	Boulias,Koertel,Koh	GGACT	yes
12	52077167	52077172	Nanopore	6.05347	+		TCAAA	no
5	140245297	140245302	Nanopore	6.05204	-		CCAAG	no
7	150372335	150372340	Nanopore	6.04998	+	Koh	GGACC	yes
10	99397450	99397455	Nanopore	6.04971	-	Boulias,Koertel,Koh	AGACA	yes
7	2235369	2235374	Nanopore	6.04661	-	Koertel,Koh	GGACC	yes
1	202881129	202881134	Nanopore	6.04585	-	Boulias	GGACA	yes
9	34611013	34611018	Nanopore	6.04222	-	Boulias,Koertel,Koh	GGACA	yes
12	109088408	109088413	Nanopore	6.04193	-	Koertel,Koh	AGACT	yes
9	33917404	33917409	Nanopore	6.04178	+	Boulias	GGACC	yes
3	14113058	14113063	Nanopore	6.03984	-		TCAGA	no
19	17232163	17232168	Nanopore	6.03612	-	Boulias,Koertel	AGACT	yes
6	31827869	31827874	Nanopore	6.03444	+	Boulias,Koertel	GGACT	yes
7	149004107	149004112	Nanopore	6.03351	-		GGACC	yes
16	5084871	5084876	Nanopore	6.03286	+	Koertel,Koh	GGACA	yes
2	130152112	130152117	Nanopore	6.0298	-		GGACC	yes
17	791837	791842	Nanopore	6.02816	+	Boulias,Koertel,Koh	GGACT	yes
2	218254081	218254086	Nanopore	6.02491	+		GCAAA	no
9	136116312	136116317	Nanopore	6.02331	-	Boulias,Koertel,Koh	GGACA	yes
7	25123551	25123556	Nanopore	6.01031	-		TAAGA	no
12	109557031	109557036	Nanopore	6.00891	-	Koertel,Koh	GGACT	yes
19	6368863	6368868	Nanopore	6.00827	+		TGAGA	no
18	50282444	50282449	Nanopore	6.0079	-	Koertel	GGACT	yes
11	61299968	61299973	Nanopore	6.00785	-	Koertel	AGACT	yes
17	75706610	75706615	Nanopore	6.00515	+	Koertel	GGACC	yes
16	69328887	69328892	Nanopore	6.00252	-		GCAGA	no
11	65044702	65044707	Nanopore	6.00145	+	Boulias,Koertel,Koh	GGACA	yes
19	12943999	12944004	Nanopore	5.99905	+	Boulias,Koertel	GAACT	yes
5	140566902	140566907	Nanopore	5.99681	+	Boulias,Koh	GGACA	yes
3	141745246	141745251	Nanopore	5.99286	+	Boulias,Koertel,Koh	GGACT	yes
1	151176743	151176748	Nanopore	5.98958	-	Boulias,Koertel,Koh	GGACT	yes
12	124913066	124913071	Nanopore	5.9872	-	Boulias,Koh	AGACA	yes
8	144314449	144314454	Nanopore	5.98679	+	Boulias,Koertel	GGACA	yes
17	81868028	81868033	Nanopore	5.98296	-	Boulias,Koertel	GGACA	yes
6	27138550	27138555	Nanopore	5.98121	-		GGACT	yes
16	30443973	30443978	Nanopore	5.97776	-	Boulias	GGACC	yes
5	179728836	179728841	Nanopore	5.9745	+	Boulias,Koertel	GGACC	yes
1	226965271	226965276	Nanopore	5.97411	+	Boulias,Koertel,Koh	AGACT	yes
19	29207491	29207496	Nanopore	5.97119	-		AGACT	yes
3	15052336	15052341	Nanopore	5.97113	-	Boulias,Koertel	AGACT	yes
16	67843969	67843974	Nanopore	5.96814	+	Koertel,Koh	GGACT	yes
15	92897948	92897953	Nanopore	5.96628	+	Boulias,Koertel	GGACA	yes
15	80979406	80979411	Nanopore	5.96597	-	Boulias,Koertel,Koh	GGACT	yes
14	73713614	73713619	Nanopore	5.96295	-	Boulias,Koertel	AGACT	yes
6	117999474	117999479	Nanopore	5.96189	+	Koh	GGACT	yes
17	21002621	21002626	Nanopore	5.96184	-	Boulias,Koertel,Koh	GGACA	yes
19	1435067	1435072	Nanopore	5.96075	+	Koertel	GGACT	yes
16	87831197	87831202	Nanopore	5.96029	-	Boulias,Koertel,Koh	GGACA	yes
16	30525750	30525755	Nanopore	5.96021	-	Boulias,Koertel,Koh	GAACC	yes
9	128309359	128309364	Nanopore	5.95783	-	Boulias,Koertel,Koh	AGACA	yes
11	65041621	65041626	Nanopore	5.9574	+	Boulias,Koertel	GGACC	yes
17	75706604	75706609	Nanopore	5.95424	+	Koertel,Koh	GGACT	yes
19	11553259	11553264	Nanopore	5.95352	-	Boulias,Koertel,Koh	GGACT	yes
9	136723728	136723733	Nanopore	5.95053	+		CAAGA	no
5	112161187	112161192	Nanopore	5.94477	+	Koh	TGACT	yes
9	137582481	137582486	Nanopore	5.94414	-	Boulias,Koertel,Koh	AGACA	yes
17	3663283	3663288	Nanopore	5.9437	-	Boulias,Koertel	GGACA	yes
1	1233129	1233134	Nanopore	5.94231	+	Boulias,Koertel,Koh	GGACA	yes
5	135029260	135029265	Nanopore	5.94019	-	Koertel	GGACC	yes
8	73981363	73981368	Nanopore	5.93961	+		ACAGA	no
5	140550613	140550618	Nanopore	5.9394	-		CAAGA	no
22	43167802	43167807	Nanopore	5.93935	-	Boulias,Koh	GGACA	yes
9	128720984	128720989	Nanopore	5.93736	-	Boulias,Koertel	GGACC	yes
9	136673547	136673552	Nanopore	5.93722	-	Boulias,Koertel	GGACC	yes
7	149431790	149431795	Nanopore	5.93697	-		GGACC	yes
6	31859724	31859729	Nanopore	5.93636	-	Koertel	GGACA	yes
19	14515144	14515149	Nanopore	5.93567	-	Boulias,Koertel	GGACT	yes
6	113860937	113860942	Nanopore	5.93369	+		GGACA	yes
9	128694913	128694918	Nanopore	5.93365	+		CAAAA	no
14	95544307	95544312	Nanopore	5.9331	+		GGACT	yes
16	30774571	30774576	Nanopore	5.92941	+		GAAGA	no
19	14515906	14515911	Nanopore	5.92553	-	Koertel,Koh	GGACC	yes
11	63997519	63997524	Nanopore	5.92366	+	Boulias,Koertel	GGACA	yes
22	21621741	21621746	Nanopore	5.9213	+		GGACT	yes
22	38683895	38683900	Nanopore	5.9212	+		TGAAC	no
19	49491883	49491888	Nanopore	5.92088	+	Koertel	GGACC	yes
12	124912014	124912019	Nanopore	5.92044	-	Koh	GGACG	no
1	1255130	1255135	Nanopore	5.91851	-	Boulias,Koertel,Koh	GGACA	yes
14	49618826	49618831	Nanopore	5.91364	-	Koertel,Koh	GAACT	yes
9	7798466	7798471	Nanopore	5.9125	-	Boulias,Koh	GGACA	yes
19	46787940	46787945	Nanopore	5.91199	-	Boulias,Koertel,Koh	AGACT	yes
21	36072741	36072746	Nanopore	5.91067	+		AGAAC	no
14	20477017	20477022	Nanopore	5.90716	+	Boulias	GGACT	yes
1	25900965	25900970	Nanopore	5.90672	-		CAAAG	no
9	35661038	35661043	Nanopore	5.90055	+	Koertel,Koh	AGACA	yes
16	1420429	1420434	Nanopore	5.89912	-	Koertel,Koh	GGACA	yes
22	41231191	41231196	Nanopore	5.899	+	Boulias	GGACA	yes
7	151081403	151081408	Nanopore	5.89729	-	Boulias,Koertel,Koh	GGACT	yes
11	47571603	47571608	Nanopore	5.89501	+	Boulias,Koertel,Koh	GGACT	yes
8	144080322	144080327	Nanopore	5.89402	+		AGAGA	no
19	811208	811213	Nanopore	5.89383	+	Koertel	GGACC	yes
17	7243892	7243897	Nanopore	5.88981	-	Boulias,Koertel,Koh	GGACT	yes
12	112022794	112022799	Nanopore	5.88927	+		ACATT	no
9	136724764	136724769	Nanopore	5.88906	-	Boulias,Koertel,Koh	GAACT	yes
20	23354448	23354453	Nanopore	5.88733	+	Boulias,Koertel,Koh	GGACT	yes
17	5022492	5022497	Nanopore	5.88267	+	Boulias,Koertel,Koh	GGACA	yes
9	137242598	137242603	Nanopore	5.88205	+	Boulias,Koertel,Koh	TGACT	yes
3	50320120	50320125	Nanopore	5.88183	-	Boulias,Koertel,Koh	GGACA	yes
1	153662314	153662319	Nanopore	5.8751	-		ACAGA	no
16	3486820	3486825	Nanopore	5.87452	+		GGACA	yes
17	75524620	75524625	Nanopore	5.87353	+	Koh	GGACT	yes
4	88521606	88521611	Nanopore	5.87317	-	Boulias,Koertel	GGACT	yes
14	105011811	105011816	Nanopore	5.8704	-	Boulias,Koh	GGACA	yes
11	8684809	8684814	Nanopore	5.86873	+		GGACT	yes
17	7578801	7578806	Nanopore	5.8687	+	Koertel,Koh	GGACT	yes
16	23690080	23690085	Nanopore	5.86852	+	Boulias,Koertel,Koh	GGACT	yes
6	73519368	73519373	Nanopore	5.86523	-	Boulias,Koertel	AGACT	yes
19	12943989	12943994	Nanopore	5.86384	+		TGAGA	no
13	27622954	27622959	Nanopore	5.86074	+		ATAGA	no
11	214534	214539	Nanopore	5.85841	+	Boulias,Koertel,Koh	GGACT	yes
16	785954	785959	Nanopore	5.85779	-	Koertel,Koh	GGACA	yes
6	43029554	43029559	Nanopore	5.85722	+		GGACA	yes
3	128070220	128070225	Nanopore	5.85712	+		TTAAG	no
19	15115206	15115211	Nanopore	5.85612	-	Boulias,Koertel,Koh	GGACT	yes
12	52077295	52077300	Nanopore	5.85605	+	Boulias,Koertel	AGACT	yes
11	18402937	18402942	Nanopore	5.854	+		CTAAT	no
14	94060296	94060301	Nanopore	5.85384	-		TGAGA	no
1	228148901	228148906	Nanopore	5.85155	+	Boulias	GGACC	yes
7	150336863	150336868	Nanopore	5.85122	+	Koertel,Koh	GGACC	yes
5	135028576	135028581	Nanopore	5.84536	-		AAAAA	no
16	14644381	14644386	Nanopore	5.84315	+	Koertel	GGACC	yes
6	28904287	28904292	Nanopore	5.8431	-	Boulias,Koertel	GGACT	yes
2	96208481	96208486	Nanopore	5.83942	-	Boulias,Koertel,Koh	GGACT	yes
5	134197644	134197649	Nanopore	5.83741	-	Boulias,Koertel	GGACC	yes
16	2519926	2519931	Nanopore	5.83523	+	Boulias,Koh	GGACA	yes
19	6414650	6414655	Nanopore	5.83483	-	Boulias,Koertel,Koh	TGACT	yes
1	32775389	32775394	Nanopore	5.83309	-	Koertel	GGACA	yes
6	26598479	26598484	Nanopore	5.83246	+		GGAAC	no
19	50797885	50797890	Nanopore	5.83122	-		ACACT	no
14	105250810	105250815	Nanopore	5.82951	+	Boulias,Koertel,Koh	AGACA	yes
5	173034747	173034752	Nanopore	5.82375	+		ACAAG	no
17	75020998	75021003	Nanopore	5.82057	+	Boulias,Koertel,Koh	GGACT	yes
20	49114476	49114481	Nanopore	5.82004	-	Boulias,Koertel,Koh	GGACA	yes
22	31957260	31957265	Nanopore	5.81886	+	Boulias,Koertel	AGACA	yes
20	50192107	50192112	Nanopore	5.81712	+		TGAGA	no
20	31945583	31945588	Nanopore	5.81403	-	Koh	GGACA	yes
6	31829662	31829667	Nanopore	5.81361	+	Boulias	GGACA	yes
7	1567631	1567636	Nanopore	5.81347	-	Boulias,Koertel	GGACT	yes
16	1770406	1770411	Nanopore	5.81312	-		GGACA	yes
17	75273304	75273309	Nanopore	5.81304	-	Boulias,Koertel	GGACA	yes
10	43387643	43387648	Nanopore	5.80907	-		ACACC	no
17	58346078	58346083	Nanopore	5.80658	-	Koertel,Koh	GGACT	yes
4	88521446	88521451	Nanopore	5.80634	-	Boulias,Koertel	GGACT	yes
1	1336149	1336154	Nanopore	5.80252	-	Boulias,Koertel,Koh	GGACA	yes
8	144080442	144080447	Nanopore	5.80197	+	Boulias,Koertel	GGACA	yes
13	75526539	75526544	Nanopore	5.79961	-	Boulias,Koertel,Koh	GGACT	yes
19	14516878	14516883	Nanopore	5.79873	-	Boulias,Koertel	GGACA	yes
19	3982270	3982275	Nanopore	5.79536	-	Boulias	GGACA	yes
6	43511973	43511978	Nanopore	5.79373	-	Boulias,Koertel,Koh	GGACT	yes
8	30070012	30070017	Nanopore	5.79274	-		AAAAC	no
11	8685684	8685689	Nanopore	5.79249	+		ACAAA	no
22	37806023	37806028	Nanopore	5.79202	+		CAAGA	no
15	88478028	88478033	Nanopore	5.79048	+		GGACC	yes
3	16260676	16260681	Nanopore	5.78821	-	Boulias,Koertel	AGACA	yes
19	47045938	47045943	Nanopore	5.78449	-	Boulias,Koh	GGACT	yes
22	50524273	50524278	Nanopore	5.78321	-	Boulias,Koertel	AGACA	yes
1	1564779	1564784	Nanopore	5.78152	-	Koh	AGACA	yes
5	173034748	173034753	Nanopore	5.78083	+		CAAGA	no
9	136940884	136940889	Nanopore	5.77937	-	Koh	GGACA	yes
11	61797151	61797156	Nanopore	5.77815	+		TGAGA	no
9	127935241	127935246	Nanopore	5.77658	-	Koertel	GGACT	yes
6	30590727	30590732	Nanopore	5.77114	+	Boulias,Koertel	AGACA	yes
1	228097971	228097976	Nanopore	5.77013	+	Boulias,Koertel,Koh	GGACT	yes
16	89563141	89563146	Nanopore	5.76857	+	Boulias,Koertel,Koh	TGACT	yes
12	57720953	57720958	Nanopore	5.76815	+	Boulias,Koertel,Koh	GGACT	yes
17	7014326	7014331	Nanopore	5.76756	+		AAAGA	no
17	75021062	75021067	Nanopore	5.76725	+	Boulias,Koertel	GGACT	yes
2	219539885	219539890	Nanopore	5.76385	-	Boulias,Koh	GGACA	yes
16	30774570	30774575	Nanopore	5.76145	+		GGAAG	no
11	75572265	75572270	Nanopore	5.76072	+	Boulias,Koertel	GGACA	yes
19	1577961	1577966	Nanopore	5.75884	-		GAAAG	no
19	50798808	50798813	Nanopore	5.75727	-	Boulias,Koertel,Koh	GAACT	yes
11	130143568	130143573	Nanopore	5.755	+	Boulias,Koh	GGACT	yes
3	15052442	15052447	Nanopore	5.75438	-	Boulias,Koertel,Koh	GGACT	yes
22	37806022	37806027	Nanopore	5.75411	+		CCAAG	no
2	70088606	70088611	Nanopore	5.75379	+	Boulias,Koh	TAACT	yes
15	75639681	75639686	Nanopore	5.74952	-	Boulias,Koertel,Koh	GGACT	yes
5	173232279	173232284	Nanopore	5.74681	-	Koertel	GGACT	yes
1	36393945	36393950	Nanopore	5.74494	-	Boulias,Koertel	GGACC	yes
15	28315991	28315996	Nanopore	5.73935	+		GGACT	yes
9	131524856	131524861	Nanopore	5.73857	-	Boulias,Koertel	GGACA	yes
9	19378492	19378497	Nanopore	5.7311	-	Koertel	GGACT	yes
16	30424375	30424380	Nanopore	5.73	-	Koh	GGACA	yes
7	6600066	6600071	Nanopore	5.72889	+	Koertel	GGACC	yes
14	22901294	22901299	Nanopore	5.72729	-		GGACT	yes
12	57748468	57748473	Nanopore	5.7272	-		ACACT	no
17	81843637	81843642	Nanopore	5.72455	-	Boulias,Koertel,Koh	AGACA	yes
11	71434635	71434640	Nanopore	5.72449	-	Boulias,Koertel,Koh	TGACT	yes
15	79889260	79889265	Nanopore	5.71973	-	Boulias	GGACA	yes
7	6461197	6461202	Nanopore	5.71933	-	Boulias,Koertel,Koh	GGACT	yes
6	158766897	158766902	Nanopore	5.71835	-	Koertel,Koh	GGACC	yes
1	228100982	228100987	Nanopore	5.71734	-		AAAGA	no
12	2859131	2859136	Nanopore	5.71555	-		TAAGA	no
6	43671612	43671617	Nanopore	5.7141	-	Boulias,Koertel,Koh	GGACT	yes
19	10310248	10310253	Nanopore	5.71363	-		GGACT	yes
5	180791935	180791940	Nanopore	5.71325	-	Boulias,Koertel,Koh	GGACC	yes
22	32387911	32387916	Nanopore	5.71265	-		TCAGA	no
11	64804603	64804608	Nanopore	5.71244	-	Koertel,Koh	GGACT	yes
12	124911926	124911931	Nanopore	5.71039	-	Boulias	AGACC	yes
5	140245296	140245301	Nanopore	5.70832	-		CAAGA	no
19	45090479	45090484	Nanopore	5.70766	+	Boulias	TGACA	yes
7	56079778	56079783	Nanopore	5.70761	+	Boulias,Koertel,Koh	GGACT	yes
22	37831856	37831861	Nanopore	5.70416	-	Koertel,Koh	GGACT	yes
17	42779179	42779184	Nanopore	5.70366	+	Koertel,Koh	GGACT	yes
16	2208923	2208928	Nanopore	5.7027	+	Boulias,Koh	GGACC	yes
19	55577698	55577703	Nanopore	5.7021	-	Boulias,Koertel	GGACA	yes
3	9893398	9893403	Nanopore	5.70209	+	Boulias,Koh	GGACA	yes
5	181237017	181237022	Nanopore	5.70041	-	Boulias	GGACA	yes
12	2858538	2858543	Nanopore	5.69889	-	Boulias	GGACT	yes
17	81822751	81822756	Nanopore	5.69856	-	Boulias,Koh	GGACA	yes
12	48830097	48830102	Nanopore	5.69686	-	Boulias,Koertel,Koh	TGACT	yes
1	156786761	156786766	Nanopore	5.69514	+		CCAAG	no
12	124913522	124913527	Nanopore	5.69027	-	Boulias,Koertel,Koh	AGACA	yes
19	541614	541619	Nanopore	5.68964	+		ACAGA	no
22	43133040	43133045	Nanopore	5.68824	-	Boulias,Koertel,Koh	TGACT	yes
12	6557226	6557231	Nanopore	5.68764	-		CCAAG	no
1	43363872	43363877	Nanopore	5.68673	-	Boulias,Koh	GGACT	yes
7	44565899	44565904	Nanopore	5.68564	-	Boulias,Koertel,Koh	AGACA	yes
20	18569429	18569434	Nanopore	5.68411	+	Boulias	GGACT	yes
6	34245851	34245856	Nanopore	5.68205	+	Boulias	GGACA	yes
1	234608602	234608607	Nanopore	5.67989	-	Boulias,Koertel	GGACT	yes
19	5691611	5691616	Nanopore	5.67841	+		GAAAG	no
17	81665122	81665127	Nanopore	5.67201	-		TCACA	no
22	41529025	41529030	Nanopore	5.66837	-	Koertel,Koh	GGACC	yes
2	70087690	70087695	Nanopore	5.6662	+	Boulias,Koertel	AGACT	yes
9	136115051	136115056	Nanopore	5.66452	-	Koertel	GGACA	yes
1	998992	998997	Nanopore	5.66338	-	Boulias	AGACT	yes
19	33207226	33207231	Nanopore	5.66131	+	Boulias,Koertel,Koh	GGACA	yes
5	140568170	140568175	Nanopore	5.66097	+		GGACC	yes
3	127672513	127672518	Nanopore	5.65901	+	Koertel,Koh	GGACC	yes
1	153645206	153645211	Nanopore	5.65776	+	Boulias,Koertel,Koh	GGACA	yes
20	3047859	3047864	Nanopore	5.65676	+	Boulias,Koh	GGACT	yes
11	61796464	61796469	Nanopore	5.65608	+		AAAGA	no
2	223959739	223959744	Nanopore	5.65511	+	Boulias,Koertel,Koh	GGACA	yes
12	2859025	2859030	Nanopore	5.65283	-	Koh	GGACT	yes
10	72233166	72233171	Nanopore	5.65252	+	Boulias,Koertel,Koh	GGACT	yes
19	5690581	5690586	Nanopore	5.65133	+		GCACA	no
2	119372319	119372324	Nanopore	5.65003	+	Boulias,Koertel	AGACT	yes
7	6462432	6462437	Nanopore	5.64898	-	Boulias,Koertel,Koh	AGACT	yes
11	65918108	65918113	Nanopore	5.64827	-	Koertel,Koh	GGACC	yes
17	7017480	7017485	Nanopore	5.64736	+	Boulias	GGACA	yes
19	1981132	1981137	Nanopore	5.64597	+	Boulias,Koertel	GGACT	yes
1	231019814	231019819	Nanopore	5.64509	-	Boulias,Koertel,Koh	GGACA	yes
1	156309042	156309047	Nanopore	5.6439	-		AAAGA	no
1	1541738	1541743	Nanopore	5.64211	-	Boulias,Koertel,Koh	GGACT	yes
2	27131379	27131384	Nanopore	5.64075	-	Boulias,Koertel,Koh	GGACA	yes
7	997327	997332	Nanopore	5.63856	-	Boulias,Koertel	GGACC	yes
6	28904443	28904448	Nanopore	5.63611	-		TGAAG	no
7	151081394	151081399	Nanopore	5.63509	-	Boulias,Koertel,Koh	GGACT	yes
2	218664087	218664092	Nanopore	5.63375	-	Koertel,Koh	GGACT	yes
16	10929247	10929252	Nanopore	5.63363	-	Boulias,Koertel,Koh	GGACA	yes
9	133363681	133363686	Nanopore	5.63299	-	Boulias,Koertel	TGACT	yes
8	37697587	37697592	Nanopore	5.62973	+	Boulias,Koertel,Koh	TGACT	yes
10	96750365	96750370	Nanopore	5.62928	+		GTACT	no
17	81681705	81681710	Nanopore	5.62811	-	Boulias,Koertel,Koh	TGACT	yes
8	37698513	37698518	Nanopore	5.62639	+	Koh	ACACT	no
9	113373996	113374001	Nanopore	5.6226	-	Boulias,Koertel	GGACA	yes
17	78224406	78224411	Nanopore	5.61984	+	Boulias,Koertel,Koh	TGACT	yes
1	112913928	112913933	Nanopore	5.61908	-	Boulias,Koertel	AGACA	yes
16	70571918	70571923	Nanopore	5.61862	+		TTAAG	no
9	136423330	136423335	Nanopore	5.61761	+	Boulias,Koertel	GGACA	yes
11	61796463	61796468	Nanopore	5.61726	+		CAAAG	no
7	2234769	2234774	Nanopore	5.61646	-	Boulias,Koertel,Koh	GGACT	yes
5	179863965	179863970	Nanopore	5.61545	-	Koertel,Koh	GGACT	yes
19	519217	519222	Nanopore	5.61523	+		ACACC	no
16	70571841	70571846	Nanopore	5.61262	+	Boulias,Koertel	AGACT	yes
19	1986193	1986198	Nanopore	5.61151	-	Koertel	GGACC	yes
1	156292766	156292771	Nanopore	5.61057	-	Koertel,Koh	GGACT	yes
5	135028324	135028329	Nanopore	5.60888	-	Boulias,Koertel,Koh	GGACT	yes
4	6642551	6642556	Nanopore	5.60691	+		GGAAC	no
19	50798167	50798172	Nanopore	5.60661	-		TCAAG	no
16	30525550	30525555	Nanopore	5.60375	-	Boulias,Koh	GGACT	yes
9	128333752	128333757	Nanopore	5.60273	+	Boulias,Koh	GGACA	yes
16	1998446	1998451	Nanopore	5.60252	-	Koertel,Koh	GGACT	yes
6	144095021	144095026	Nanopore	5.60167	-		TGAGA	no
19	17306429	17306434	Nanopore	5.60029	+	Koertel,Koh	GGACC	yes
22	43133230	43133235	Nanopore	5.59763	-		GCAGA	no
6	31730759	31730764	Nanopore	5.59707	-		ACACA	no
12	121641585	121641590	Nanopore	5.59409	+	Koertel	GGACC	yes
22	38683992	38683997	Nanopore	5.5934	+		AAAGA	no
3	194138324	194138329	Nanopore	5.59285	+		GGACT	yes
1	9730200	9730205	Nanopore	5.59207	-	Boulias,Koertel,Koh	GGACA	yes
22	21622811	21622816	Nanopore	5.59174	+	Boulias,Koertel	GGACT	yes
19	3981361	3981366	Nanopore	5.59119	-	Koertel	GGACA	yes
6	44253268	44253273	Nanopore	5.59067	+	Boulias,Koertel,Koh	GGACC	yes
2	27381540	27381545	Nanopore	5.58764	-	Boulias,Koertel	AGACT	yes
1	44778704	44778709	Nanopore	5.58623	+		CCATG	no
22	50523906	50523911	Nanopore	5.58337	-	Koh	GGACC	yes
3	13317183	13317188	Nanopore	5.58287	-	Koertel,Koh	GGACT	yes
22	29769824	29769829	Nanopore	5.5789	+	Koertel,Koh	GGACC	yes
8	79765215	79765220	Nanopore	5.57836	-	Boulias,Koertel	AGACC	yes
3	128070114	128070119	Nanopore	5.57699	+	Boulias,Koertel,Koh	GGACC	yes
15	74897596	74897601	Nanopore	5.57574	+		GCACA	no
2	176109102	176109107	Nanopore	5.57553	+	Boulias,Koertel	AGACC	yes
3	49015882	49015887	Nanopore	5.57353	+	Boulias,Koertel	AGACT	yes
15	74955377	74955382	Nanopore	5.57185	-	Boulias,Koh	GGACT	yes
5	1798728	1798733	Nanopore	5.57062	-		ACAAG	no
13	45340762	45340767	Nanopore	5.57058	-		ACATC	no
14	105210268	105210273	Nanopore	5.56746	-	Koertel	GGACC	yes
1	28538567	28538572	Nanopore	5.56707	+	Koertel	GGACA	yes
19	49491800	49491805	Nanopore	5.56579	+		GGACT	yes
20	396627	396632	Nanopore	5.56458	+	Koertel,Koh	GGACT	yes
1	228494090	228494095	Nanopore	5.56066	+	Boulias,Koertel,Koh	GGACC	yes
9	137242981	137242986	Nanopore	5.55995	+		TGAAC	no
22	39513674	39513679	Nanopore	5.55989	+	Boulias	GGACC	yes
9	135504378	135504383	Nanopore	5.55849	+		TTAGG	no
8	37698636	37698641	Nanopore	5.55841	+		AGAGA	no
12	113191881	113191886	Nanopore	5.55697	+	Boulias,Koertel,Koh	GGACA	yes
2	45005336	45005341	Nanopore	5.55696	-	Boulias	GGACT	yes
19	3976321	3976326	Nanopore	5.55533	-		TTAAT	no
3	50354810	50354815	Nanopore	5.55413	-	Boulias	GGACC	yes
12	53254272	53254277	Nanopore	5.553	+	Koertel	TGACT	yes
17	4539753	4539758	Nanopore	5.55283	-	Boulias,Koertel,Koh	GGACA	yes
3	9893332	9893337	Nanopore	5.55123	+		CTAGA	no
5	140550614	140550619	Nanopore	5.55034	-		CCAAG	no
17	82057934	82057939	Nanopore	5.55017	-	Koertel,Koh	GGACC	yes
22	37666653	37666658	Nanopore	5.54972	+		CAAAG	no
7	74232000	74232005	Nanopore	5.54895	-	Boulias,Koertel,Koh	TGACT	yes
2	174720628	174720633	Nanopore	5.54724	+		GGACA	yes
7	73570536	73570541	Nanopore	5.547	-	Boulias,Koertel,Koh	AGACC	yes
6	31859627	31859632	Nanopore	5.54597	-		AAAGA	no
9	136723955	136723960	Nanopore	5.54525	+		ACATG	no
3	50320320	50320325	Nanopore	5.54462	-	Boulias,Koh	GGACC	yes
15	74955843	74955848	Nanopore	5.54139	-	Boulias,Koertel	GGACC	yes
9	86945396	86945401	Nanopore	5.53666	-	Boulias	GGACT	yes
1	161171965	161171970	Nanopore	5.53562	-	Boulias,Koertel	GGACT	yes
9	129814084	129814089	Nanopore	5.53449	-	Koertel	AGACA	yes
9	93121849	93121854	Nanopore	5.53429	-	Boulias,Koertel,Koh	GGACA	yes
17	21002856	21002861	Nanopore	5.53384	-	Koertel,Koh	GGACC	yes
16	11351446	11351451	Nanopore	5.53309	+		TGAGA	no
11	119094526	119094531	Nanopore	5.53247	-		GAAGA	no
9	86945523	86945528	Nanopore	5.53012	-	Koertel,Koh	GGACC	yes
16	19503565	19503570	Nanopore	5.5294	-	Boulias,Koertel	GGACT	yes
11	119015841	119015846	Nanopore	5.52857	-		GAATA	no
3	49727360	49727365	Nanopore	5.52576	-	Boulias,Koertel	GGACA	yes
9	130703794	130703799	Nanopore	5.52403	+	Boulias,Koertel,Koh	GGACT	yes
1	150266048	150266053	Nanopore	5.52335	-	Boulias,Koertel	GGACA	yes
10	79353816	79353821	Nanopore	5.5229	+		TCACA	no
22	37568311	37568316	Nanopore	5.52135	+	Boulias	AGACT	yes
17	44011498	44011503	Nanopore	5.52131	-	Koh	AGACT	yes
10	78035621	78035626	Nanopore	5.51875	+		AGAAC	no
5	73446819	73446824	Nanopore	5.51554	-	Koertel,Koh	GGACA	yes
19	19119876	19119881	Nanopore	5.51529	-	Boulias,Koh	GGACA	yes
9	128360737	128360742	Nanopore	5.51179	+	Boulias,Koertel	AGACT	yes
22	41245730	41245735	Nanopore	5.51098	-	Boulias,Koh	GGACT	yes
6	96891079	96891084	Nanopore	5.51052	-		CTATG	no
10	79353818	79353823	Nanopore	5.50953	+		ACAGA	no
1	234609223	234609228	Nanopore	5.5093	-	Boulias,Koertel	GGACA	yes
7	65960814	65960819	Nanopore	5.50809	-		GGACT	yes
16	69118251	69118256	Nanopore	5.50255	-	Boulias,Koertel	GGACT	yes
2	27056075	27056080	Nanopore	5.50177	+	Boulias,Koertel,Koh	GGACA	yes
10	43387702	43387707	Nanopore	5.5009	-	Boulias,Koertel,Koh	GAACT	yes
21	36416563	36416568	Nanopore	5.49855	+	Boulias,Koh	GGACA	yes
16	30757252	30757257	Nanopore	5.49832	+	Koertel	GGACT	yes
5	1318287	1318292	Nanopore	5.49519	-		CTAGA	no
9	113373699	113373704	Nanopore	5.49401	-	Koertel,Koh	GGACC	yes
1	182384640	182384645	Nanopore	5.49167	-	Boulias,Koh	GGACA	yes
14	75134698	75134703	Nanopore	5.49061	-		GGACT	yes
11	62559605	62559610	Nanopore	5.4904	-		GAACA	yes
12	110435025	110435030	Nanopore	5.48957	-		AAAAC	no
11	119094388	119094393	Nanopore	5.48752	-	Boulias,Koertel	GGACT	yes
17	1001282	1001287	Nanopore	5.48401	+	Boulias,Koertel	GGACT	yes
19	36150040	36150045	Nanopore	5.48392	+	Boulias	GGACA	yes
16	89645758	89645763	Nanopore	5.48367	-		TCAGA	no
9	133363353	133363358	Nanopore	5.48267	-	Boulias,Koertel	GAACT	yes
16	69120333	69120338	Nanopore	5.48148	-	Boulias,Koertel	GGACC	yes
17	78997325	78997330	Nanopore	5.47863	-	Boulias,Koertel,Koh	GGACA	yes
9	137243591	137243596	Nanopore	5.47674	+		TGAAC	no
7	150373729	150373734	Nanopore	5.47565	+	Boulias,Koertel,Koh	GGACT	yes
16	70529023	70529028	Nanopore	5.47531	+		CAAAG	no
19	8302175	8302180	Nanopore	5.47155	-	Boulias	AGACA	yes
1	156309044	156309049	Nanopore	5.4681	-		CAAAA	no
1	28743662	28743667	Nanopore	5.46409	+	Boulias,Koertel,Koh	GGACA	yes
17	81665377	81665382	Nanopore	5.46362	-		CAAAC	no
2	119681138	119681143	Nanopore	5.46232	+		CCAAG	no
20	3784379	3784384	Nanopore	5.46107	-	Boulias,Koertel	GGACT	yes
16	67871135	67871140	Nanopore	5.45989	+	Boulias,Koertel	AGACT	yes
1	202941311	202941316	Nanopore	5.45873	-	Boulias	AGACA	yes
7	895607	895612	Nanopore	5.45815	+	Koertel	GGACC	yes
16	89563299	89563304	Nanopore	5.45791	+	Boulias,Koertel,Koh	GGACT	yes
6	73517711	73517716	Nanopore	5.45382	-		GTAAA	no
8	96333949	96333954	Nanopore	5.4533	+		GGACT	yes
16	66613291	66613296	Nanopore	5.45265	+		CTAAG	no
4	82424797	82424802	Nanopore	5.44999	-	Boulias,Koertel	AGACT	yes
19	50798490	50798495	Nanopore	5.44978	-		ACATG	no
19	41264562	41264567	Nanopore	5.44708	+	Boulias,Koertel,Koh	GGACA	yes
1	7985044	7985049	Nanopore	5.44529	+		TAAAG	no
7	140694891	140694896	Nanopore	5.4433	+	Boulias	GGACA	yes
1	227781000	227781005	Nanopore	5.44054	+		ACAGA	no
6	28904459	28904464	Nanopore	5.43944	-	Koertel	GGACC	yes
1	42702088	42702093	Nanopore	5.43332	+		AGAAC	no
12	112022507	112022512	Nanopore	5.43278	+	Boulias,Koertel,Koh	GGACT	yes
5	177456104	177456109	Nanopore	5.43079	+	Koh	GGACT	yes
22	20999996	21000001	Nanopore	5.42703	-		TGAGA	no
1	234607446	234607451	Nanopore	5.42678	-	Boulias,Koertel	GGACT	yes
22	37940981	37940986	Nanopore	5.42496	+	Boulias,Koertel	GGACC	yes
8	127740618	127740623	Nanopore	5.41716	+	Boulias,Koertel,Koh	GGACA	yes
6	149810722	149810727	Nanopore	5.41636	+	Boulias	GGACT	yes
15	48878778	48878783	Nanopore	5.41434	+		GGACC	yes
10	43387661	43387666	Nanopore	5.41314	-	Boulias,Koertel	AGACA	yes
20	23354579	23354584	Nanopore	5.4125	+		GCAGA	no
6	146554567	146554572	Nanopore	5.41241	+	Boulias,Koertel	AGACC	yes
11	65117360	65117365	Nanopore	5.40954	-	Koertel	GGACT	yes
16	69120380	69120385	Nanopore	5.40857	-	Boulias,Koertel,Koh	GGACT	yes
11	75566528	75566533	Nanopore	5.40802	+	Koertel,Koh	GGACC	yes
15	78921892	78921897	Nanopore	5.40725	-		ACAGA	no
19	38932731	38932736	Nanopore	5.40414	+		GCAGA	no
10	79354000	79354005	Nanopore	5.39775	+		GGACC	yes
16	2213804	2213809	Nanopore	5.39771	-	Boulias,Koertel,Koh	TGACT	yes
1	227747842	227747847	Nanopore	5.39683	+		TCATG	no
15	96334499	96334504	Nanopore	5.39583	+	Koh	GGACC	yes
11	62672283	62672288	Nanopore	5.39254	+	Boulias,Koertel	TGACT	yes
2	20448695	20448700	Nanopore	5.38935	+	Koertel,Koh	CAACT	no
16	89563181	89563186	Nanopore	5.38844	+		ACAGT	no
2	38781868	38781873	Nanopore	5.38613	+	Boulias,Koertel	GGACA	yes
19	55644647	55644652	Nanopore	5.38546	+	Boulias,Koertel	GGACT	yes
19	40801153	40801158	Nanopore	5.38424	+	Boulias,Koertel	GGACA	yes
19	38932733	38932738	Nanopore	5.38403	+		AGAAC	no
11	62888703	62888708	Nanopore	5.38332	+		ACATG	no
16	2208891	2208896	Nanopore	5.38288	+	Boulias,Koertel,Koh	GGACT	yes
19	48923057	48923062	Nanopore	5.38268	+	Koh	GGACC	yes
6	52264426	52264431	Nanopore	5.38001	-	Boulias,Koh	GGACC	yes
12	120465708	120465713	Nanopore	5.37809	-	Boulias	GGACT	yes
9	125236590	125236595	Nanopore	5.37804	-		GTAGA	no
17	2043085	2043090	Nanopore	5.37477	+		GGACC	yes
16	88809180	88809185	Nanopore	5.37409	+	Koertel,Koh	GGACT	yes
17	81510678	81510683	Nanopore	5.37217	-		TCAGC	no
17	81707250	81707255	Nanopore	5.37108	+		GGAGG	no
16	90005832	90005837	Nanopore	5.37054	-	Koertel	GGACA	yes
19	12943991	12943996	Nanopore	5.36909	+		AGACT	yes
4	88521730	88521735	Nanopore	5.36845	-	Boulias,Koertel,Koh	GGACT	yes
9	93121908	93121913	Nanopore	5.36809	-	Boulias,Koertel,Koh	GGACA	yes
22	40770752	40770757	Nanopore	5.3669	-	Boulias,Koertel,Koh	TGACT	yes
6	41932597	41932602	Nanopore	5.36569	+		AGAAC	no
13	27622956	27622961	Nanopore	5.36497	+	Boulias,Koertel,Koh	AGACA	yes
1	11925297	11925302	Nanopore	5.36277	-	Koertel	GGACT	yes
10	96750884	96750889	Nanopore	5.36277	+	Koertel,Koh	GGACT	yes
1	154988705	154988710	Nanopore	5.36156	+	Koertel,Koh	TGACT	yes
2	96186651	96186656	Nanopore	5.36149	-	Boulias,Koh	GGACA	yes
22	41245930	41245935	Nanopore	5.36121	-	Boulias,Koh	GGACT	yes
5	10680223	10680228	Nanopore	5.36073	-	Boulias,Koertel,Koh	GGACA	yes
5	1798516	1798521	Nanopore	5.35755	-	Koertel,Koh	TGACT	yes
9	130703851	130703856	Nanopore	5.35749	+		GCAAA	no
5	52801757	52801762	Nanopore	5.35681	+	Koertel,Koh	TGACT	yes
19	38932951	38932956	Nanopore	5.35665	+		ACAAG	no
12	48938978	48938983	Nanopore	5.35585	-	Boulias,Koertel,Koh	GGACT	yes
4	1339650	1339655	Nanopore	5.35574	+	Boulias,Koertel	GGACA	yes
17	81665376	81665381	Nanopore	5.35565	-	Boulias,Koertel,Koh	AAACT	yes
16	400562	400567	Nanopore	5.35401	+	Boulias,Koh	GGACA	yes
3	32997096	32997101	Nanopore	5.3532	-	Boulias	AGACT	yes
6	31664043	31664048	Nanopore	5.35319	-	Boulias,Koertel	GGACC	yes
3	48983392	48983397	Nanopore	5.35288	+	Boulias	AGACA	yes
1	154207348	154207353	Nanopore	5.35235	-		CCAGA	no
3	127660801	127660806	Nanopore	5.35017	+	Boulias,Koertel	GGACT	yes
11	3827783	3827788	Nanopore	5.35012	-	Koertel	GGACC	yes
7	44801425	44801430	Nanopore	5.34818	+		TGACT	yes
1	234607602	234607607	Nanopore	5.34735	-		GCAGA	no
19	17232024	17232029	Nanopore	5.34702	-	Boulias,Koertel	GGACA	yes
3	49726819	49726824	Nanopore	5.34694	-	Boulias	GGACA	yes
11	3001076	3001081	Nanopore	5.34332	-	Boulias,Koertel	GGACT	yes
6	31828504	31828509	Nanopore	5.34007	+		GGACA	yes
19	46775460	46775465	Nanopore	5.34004	-		ACACT	no
2	219541809	219541814	Nanopore	5.33964	-	Koertel,Koh	GGACT	yes
14	102348534	102348539	Nanopore	5.33174	-	Koertel	GGACA	yes
7	135674400	135674405	Nanopore	5.33124	+		CTAAG	no
19	1577960	1577965	Nanopore	5.32974	-		AAAGA	no
19	10689500	10689505	Nanopore	5.32713	+	Boulias	GGACT	yes
16	30417946	30417951	Nanopore	5.32677	+	Boulias,Koertel,Koh	GGACT	yes
19	55401461	55401466	Nanopore	5.32606	-	Koh	GGACA	yes
2	96186090	96186095	Nanopore	5.32482	-		GGACA	yes
16	28098208	28098213	Nanopore	5.32463	-	Boulias,Koertel,Koh	GGACA	yes
6	30591119	30591124	Nanopore	5.32352	+	Boulias,Koertel,Koh	TGACT	yes
20	3785057	3785062	Nanopore	5.32179	-	Boulias,Koertel	GGACT	yes
16	10929263	10929268	Nanopore	5.32179	-	Koertel,Koh	GGACA	yes
3	14142402	14142407	Nanopore	5.32123	+	Boulias	GGACA	yes
19	46774965	46774970	Nanopore	5.31947	-	Boulias,Koertel,Koh	GGACT	yes
12	53252963	53252968	Nanopore	5.31801	+	Boulias	GGACT	yes
12	113158628	113158633	Nanopore	5.31642	-		CCAAG	no
1	156786743	156786748	Nanopore	5.31492	+		CCAGA	no
1	155213714	155213719	Nanopore	5.31392	+		CAAGA	no
10	75398401	75398406	Nanopore	5.31383	-	Koertel	GGACC	yes
12	55902150	55902155	Nanopore	5.31255	-	Koertel,Koh	GGACT	yes
1	234607090	234607095	Nanopore	5.31239	-	Boulias,Koertel,Koh	AAACT	yes
1	234607134	234607139	Nanopore	5.31171	-	Boulias,Koertel,Koh	TGACT	yes
10	75408082	75408087	Nanopore	5.3115	+	Boulias,Koertel	GGACA	yes
1	171796676	171796681	Nanopore	5.30817	+	Boulias,Koertel,Koh	GGACC	yes
7	44801407	44801412	Nanopore	5.30806	+		GGACA	yes
19	16133387	16133392	Nanopore	5.29968	+	Boulias,Koertel,Koh	GGACT	yes
10	97333277	97333282	Nanopore	5.29932	-	Boulias,Koertel,Koh	GGACT	yes
22	38483938	38483943	Nanopore	5.29892	-	Boulias	GGACA	yes
9	136724852	136724857	Nanopore	5.29852	-	Koh	GGACC	yes
20	36256762	36256767	Nanopore	5.29707	+		CAAAC	no
12	106239913	106239918	Nanopore	5.29674	-	Koh	GGACA	yes
17	44207257	44207262	Nanopore	5.29539	-		TCAGA	no
20	44197377	44197382	Nanopore	5.29489	-	Koertel	TGACT	yes
6	43011329	43011334	Nanopore	5.29366	+	Boulias,Koertel,Koh	GGACA	yes
3	184334969	184334974	Nanopore	5.29161	+	Boulias,Koertel,Koh	GGACT	yes
19	3958844	3958849	Nanopore	5.29152	-	Boulias,Koertel	GGACC	yes
3	43080297	43080302	Nanopore	5.2906	-		ATAAG	no
14	105011416	105011421	Nanopore	5.28965	-	Koh	AGACT	yes
9	137242556	137242561	Nanopore	5.28928	+	Boulias,Koertel,Koh	GGACT	yes
11	61796020	61796025	Nanopore	5.28819	+		GGAAC	no
16	1962541	1962546	Nanopore	5.28699	-		TGACT	yes
16	30739114	30739119	Nanopore	5.28689	+	Boulias,Koertel,Koh	GGACC	yes
2	176092910	176092915	Nanopore	5.28551	+	Boulias,Koertel,Koh	GGACA	yes
17	47824209	47824214	Nanopore	5.28486	-	Koertel,Koh	GGACT	yes
16	71927991	71927996	Nanopore	5.28278	+		TGAGA	no
12	6870420	6870425	Nanopore	5.28131	+	Boulias,Koertel,Koh	GGACT	yes
15	73714431	73714436	Nanopore	5.27818	+	Boulias	GGACT	yes
1	17408106	17408111	Nanopore	5.27687	-	Koh	AGACT	yes
16	58404871	58404876	Nanopore	5.27589	+	Boulias	GGACA	yes
7	149431717	149431722	Nanopore	5.27582	-	Koertel	GGACA	yes
17	20999958	20999963	Nanopore	5.27578	-	Koertel	GGACC	yes
10	97456894	97456899	Nanopore	5.27408	+	Boulias,Koertel	GGACT	yes
22	37018533	37018538	Nanopore	5.27373	-	Boulias	GGACA	yes
19	49908447	49908452	Nanopore	5.27366	-	Boulias,Koertel	GGACA	yes
1	154212267	154212272	Nanopore	5.27281	-	Boulias,Koertel	GGACT	yes
16	1962228	1962233	Nanopore	5.27108	-		CTACC	no
17	80146968	80146973	Nanopore	5.26679	-	Boulias,Koertel,Koh	GGACT	yes
14	24193131	24193136	Nanopore	5.26544	-		GGACC	yes
12	121641594	121641599	Nanopore	5.26408	+		GGACC	yes
8	66430418	66430423	Nanopore	5.26286	+		CGAGA	no
22	50199344	50199349	Nanopore	5.26031	+	Boulias,Koertel	GGACA	yes
16	30353693	30353698	Nanopore	5.25918	-	Koertel,Koh	GGACT	yes
19	41264791	41264796	Nanopore	5.25895	+	Koh	GGACA	yes
12	56273097	56273102	Nanopore	5.2572	-	Koertel,Koh	GGACT	yes
12	120200830	120200835	Nanopore	5.25572	-		TCAGT	no
20	36256761	36256766	Nanopore	5.25566	+		TCAAA	no
19	12944387	12944392	Nanopore	5.25357	+	Boulias,Koertel	GGACT	yes
17	81867857	81867862	Nanopore	5.25287	-	Boulias,Koh	GGACC	yes
2	10784097	10784102	Nanopore	5.25112	-	Boulias,Koertel,Koh	GAACT	yes
1	137126	137131	Nanopore	5.2508	+		GGACT	yes
12	124778352	124778357	Nanopore	5.25064	-	Boulias,Koertel,Koh	GGACT	yes
1	161171664	161171669	Nanopore	5.24919	-	Boulias,Koertel	GGACT	yes
6	30562720	30562725	Nanopore	5.24853	+	Boulias,Koertel	GGACC	yes
5	140567335	140567340	Nanopore	5.24797	+	Boulias,Koertel,Koh	TGACT	yes
11	64853880	64853885	Nanopore	5.2469	-	Boulias,Koertel	GGACC	yes
19	1279120	1279125	Nanopore	5.24636	+	Koertel	GGACA	yes
16	57428689	57428694	Nanopore	5.24444	-		GGACT	yes
1	28281194	28281199	Nanopore	5.24405	+	Boulias	GGACT	yes
21	44976833	44976838	Nanopore	5.24397	+	Boulias,Koertel,Koh	GGACA	yes
6	31859628	31859633	Nanopore	5.24364	-		GAAAG	no
9	33038960	33038965	Nanopore	5.24291	+	Boulias,Koertel	GGACT	yes
5	177609864	177609869	Nanopore	5.24012	+	Koertel,Koh	GGACA	yes
15	78921875	78921880	Nanopore	5.23927	-		GGACC	yes
1	28538191	28538196	Nanopore	5.2384	+	Boulias,Koertel,Koh	GGACC	yes
5	134197484	134197489	Nanopore	5.23737	-	Boulias,Koh	AGACT	yes
1	156786745	156786750	Nanopore	5.23736	+	Boulias,Koertel,Koh	AGACT	yes
8	143022076	143022081	Nanopore	5.23654	+	Boulias,Koertel,Koh	GGACA	yes
3	50318134	50318139	Nanopore	5.23644	-	Koertel,Koh	GGACC	yes
3	50358411	50358416	Nanopore	5.23566	-	Boulias,Koh	GGACA	yes
15	82538937	82538942	Nanopore	5.23544	-		AGAGG	no
20	36256170	36256175	Nanopore	5.23473	+		TGACT	yes
12	2859132	2859137	Nanopore	5.23392	-		TTAAG	no
19	29207543	29207548	Nanopore	5.23295	-		AGAGA	no
19	3977851	3977856	Nanopore	5.23252	-		ACAGT	no
20	5119674	5119679	Nanopore	5.23231	-	Koertel,Koh	GGACT	yes
9	129637760	129637765	Nanopore	5.22972	-	Koertel,Koh	GGACA	yes
9	137242642	137242647	Nanopore	5.22823	+	Boulias,Koertel,Koh	GGACT	yes
3	131383355	131383360	Nanopore	5.22451	+	Koertel,Koh	GGACC	yes
6	44113850	44113855	Nanopore	5.22201	-	Boulias,Koertel,Koh	GAACT	yes
14	55062872	55062877	Nanopore	5.21957	+	Koh	GGACC	yes
3	49029944	49029949	Nanopore	5.21835	-		TAAAG	no
1	153662356	153662361	Nanopore	5.21387	-	Boulias,Koh	AGACT	yes
3	52229001	52229006	Nanopore	5.21371	-	Koertel,Koh	GGACT	yes
20	44197221	44197226	Nanopore	5.21335	-	Boulias,Koertel	GGACT	yes
17	50368108	50368113	Nanopore	5.21032	-		CAAAC	no
9	131496127	131496132	Nanopore	5.20707	+	Boulias,Koertel	TGACT	yes
10	100363421	100363426	Nanopore	5.20674	+	Boulias,Koertel	GGACT	yes
16	11837899	11837904	Nanopore	5.20663	-		ACAGA	no
8	144851211	144851216	Nanopore	5.20484	-	Koertel,Koh	GGACC	yes
1	226895665	226895670	Nanopore	5.20328	+		TTAAG	no
6	28904442	28904447	Nanopore	5.20191	-		GAAGA	no
22	49963320	49963325	Nanopore	5.20171	+		CCAAA	no
16	14895654	14895659	Nanopore	5.20169	+		GGACA	yes
16	83811608	83811613	Nanopore	5.20113	+	Boulias,Koertel	GGACC	yes
4	3512699	3512704	Nanopore	5.20083	-	Boulias,Koertel	GGACC	yes
10	75398815	75398820	Nanopore	5.20033	-	Boulias,Koertel,Koh	GGACC	yes
19	1576709	1576714	Nanopore	5.19986	-	Boulias	TGACT	yes
22	36282570	36282575	Nanopore	5.19976	-		GGACT	yes
12	50120213	50120218	Nanopore	5.19792	+		GTAGA	no
2	27199784	27199789	Nanopore	5.19659	-	Boulias	GGACA	yes
16	70372454	70372459	Nanopore	5.19339	+	Koertel	GGACC	yes
16	75229587	75229592	Nanopore	5.19268	-	Boulias,Koertel	GGACA	yes
11	60850500	60850505	Nanopore	5.19267	+	Boulias,Koertel,Koh	GGACA	yes
17	42779200	42779205	Nanopore	5.18937	+		GGACC	yes
14	24180341	24180346	Nanopore	5.18498	-	Boulias,Koertel	AGACT	yes
1	156800663	156800668	Nanopore	5.18435	+	Boulias,Koertel	AGACT	yes
20	35953981	35953986	Nanopore	5.1816	-		CTAGA	no
1	31259842	31259847	Nanopore	5.1808	-	Boulias,Koertel	GGACT	yes
6	143504128	143504133	Nanopore	5.17993	-	Koertel	GGACT	yes
6	43521293	43521298	Nanopore	5.17957	+	Boulias,Koertel,Koh	GGACT	yes
19	54131433	54131438	Nanopore	5.17715	+	Boulias,Koertel	TGACT	yes
13	77746594	77746599	Nanopore	5.17571	+	Boulias	GGACA	yes
10	46003342	46003347	Nanopore	5.17449	+	Boulias	GGACA	yes
2	130152484	130152489	Nanopore	5.17345	-	Koertel,Koh	GGACC	yes
22	35424271	35424276	Nanopore	5.17229	+	Boulias,Koertel,Koh	GGACT	yes
16	1964347	1964352	Nanopore	5.17161	-		CCAAG	no
12	124777729	124777734	Nanopore	5.17061	-		GGACC	yes
17	48596004	48596009	Nanopore	5.17014	-		GAAGA	no
8	143993010	143993015	Nanopore	5.16847	+	Koh	GGACC	yes
13	29510030	29510035	Nanopore	5.16484	-		TCAGA	no
17	42543688	42543693	Nanopore	5.16382	+	Koertel	GGACC	yes
8	79765738	79765743	Nanopore	5.16193	-	Boulias,Koertel,Koh	GGACT	yes
10	75399758	75399763	Nanopore	5.16026	-	Boulias,Koertel	GGACT	yes
17	12992436	12992441	Nanopore	5.15932	-		CGAGA	no
10	97432827	97432832	Nanopore	5.15915	+		CTAAG	no
6	116278207	116278212	Nanopore	5.15858	-	Boulias,Koertel	GGACC	yes
21	43774186	43774191	Nanopore	5.15629	-	Boulias,Koertel	GGACA	yes
9	129813785	129813790	Nanopore	5.15615	-	Boulias,Koh	GGACC	yes
20	20033229	20033234	Nanopore	5.15446	+		GGACA	yes
3	13316898	13316903	Nanopore	5.15435	-	Boulias,Koertel	GGACT	yes
20	49114770	49114775	Nanopore	5.15334	-	Boulias,Koertel,Koh	AGACA	yes
22	30334344	30334349	Nanopore	5.15276	-	Boulias,Koertel	GGACA	yes
5	112867790	112867795	Nanopore	5.15161	+	Boulias	GGACA	yes
10	75399037	75399042	Nanopore	5.15066	-	Boulias,Koertel,Koh	AAACT	yes
16	1962535	1962540	Nanopore	5.15035	-		CTACA	no
11	65116935	65116940	Nanopore	5.15003	-	Koertel,Koh	TGACT	yes
2	177217777	177217782	Nanopore	5.14979	+		CCAAG	no
7	149003900	149003905	Nanopore	5.1476	-	Koh	GGACA	yes
1	227780920	227780925	Nanopore	5.14566	+	Koertel,Koh	GGACC	yes
1	228494379	228494384	Nanopore	5.14307	+	Boulias,Koertel,Koh	AGACT	yes
9	137448451	137448456	Nanopore	5.1427	-	Koertel	GGACT	yes
6	33194255	33194260	Nanopore	5.14119	-	Boulias,Koertel	GGACA	yes
6	31828764	31828769	Nanopore	5.14118	+		GGACC	yes
1	33013200	33013205	Nanopore	5.14093	-		TAAAG	no
19	54131468	54131473	Nanopore	5.13858	+	Koertel	GGACA	yes
7	132785420	132785425	Nanopore	5.13807	-	Boulias	GGACA	yes
12	112022441	112022446	Nanopore	5.13696	+		GGAGA	no
19	6414618	6414623	Nanopore	5.13569	-	Boulias,Koh	GGACT	yes
10	73783191	73783196	Nanopore	5.13554	+	Boulias,Koertel,Koh	GGACA	yes
22	26492200	26492205	Nanopore	5.13509	-	Koertel	GGACC	yes
3	128070617	128070622	Nanopore	5.13407	+		TTAGG	no
1	156800661	156800666	Nanopore	5.13311	+		AAAGA	no
6	32972854	32972859	Nanopore	5.13304	+	Boulias,Koertel,Koh	GGACT	yes
20	328561	328566	Nanopore	5.13193	+	Boulias	AGACA	yes
2	119681388	119681393	Nanopore	5.13095	+	Boulias,Koertel,Koh	GGACC	yes
3	49359323	49359328	Nanopore	5.13086	-	Koertel	GGACT	yes
10	46010731	46010736	Nanopore	5.12873	-	Koertel	GGACC	yes
14	23325535	23325540	Nanopore	5.12679	+	Boulias,Koertel	GGACA	yes
11	65078971	65078976	Nanopore	5.12609	-	Koertel	GGACT	yes
22	37805789	37805794	Nanopore	5.12583	+		GCAGA	no
19	55645587	55645592	Nanopore	5.12407	+	Boulias,Koh	AGACT	yes
1	54218202	54218207	Nanopore	5.12317	+	Boulias,Koertel	AGACA	yes
16	1962124	1962129	Nanopore	5.12291	-		GGACT	yes
17	48621409	48621414	Nanopore	5.12191	-	Boulias,Koertel,Koh	AGACT	yes
1	154988728	154988733	Nanopore	5.12021	+	Koh	GGACC	yes
1	17407989	17407994	Nanopore	5.12012	-	Boulias,Koertel	TGACT	yes
19	50798166	50798171	Nanopore	5.11913	-		CAAGG	no
11	65856007	65856012	Nanopore	5.11882	-	Boulias,Koertel	GGACT	yes
17	7626544	7626549	Nanopore	5.11871	-	Boulias,Koertel,Koh	GGACT	yes
22	39313695	39313700	Nanopore	5.11805	-		CAATG	no
14	65076446	65076451	Nanopore	5.11719	-		AAAAC	no
3	51389075	51389080	Nanopore	5.11633	+	Boulias,Koertel,Koh	GGACC	yes
1	10419865	10419870	Nanopore	5.11555	+		AGAGA	no
19	42199688	42199693	Nanopore	5.11504	-	Boulias,Koertel,Koh	GGACC	yes
20	34089679	34089684	Nanopore	5.11486	-	Koertel,Koh	GGACA	yes
3	32997052	32997057	Nanopore	5.11321	-		GGACC	yes
9	125236588	125236593	Nanopore	5.11287	-	Koertel,Koh	AGACA	yes
1	171796524	171796529	Nanopore	5.11274	+	Boulias,Koertel	AGACT	yes
16	583028	583033	Nanopore	5.11151	+	Boulias,Koertel,Koh	GGACT	yes
17	81843280	81843285	Nanopore	5.11112	-	Boulias,Koertel,Koh	TGACT	yes
16	58708100	58708105	Nanopore	5.10957	-		ACAGA	no
8	144360987	144360992	Nanopore	5.10853	+	Boulias,Koertel,Koh	GGACT	yes
15	75639396	75639401	Nanopore	5.10761	-	Boulias,Koertel	TGACT	yes
19	39178772	39178777	Nanopore	5.10755	+	Boulias,Koertel,Koh	GGACT	yes
16	2240037	2240042	Nanopore	5.10725	-		CAAAG	no
6	33194481	33194486	Nanopore	5.1066	-	Koertel	GGACT	yes
6	43020821	43020826	Nanopore	5.10543	+	Boulias,Koertel,Koh	GGACT	yes
3	57572184	57572189	Nanopore	5.10457	-	Boulias	GGACA	yes
14	94051168	94051173	Nanopore	5.10192	-	Boulias,Koertel	TGACT	yes
16	30739434	30739439	Nanopore	5.10183	+	Koertel	AGACT	yes
15	74802567	74802572	Nanopore	5.10136	+	Boulias,Koertel,Koh	GGACC	yes
16	70372076	70372081	Nanopore	5.10052	+	Boulias,Koertel,Koh	GGACA	yes
19	40808331	40808336	Nanopore	5.09972	+	Boulias,Koertel	GGACT	yes
1	28743383	28743388	Nanopore	5.09867	+	Boulias,Koertel	GGACA	yes
10	75398450	75398455	Nanopore	5.09863	-		TGAGG	no
5	112867574	112867579	Nanopore	5.09776	+	Boulias,Koertel,Koh	AGACA	yes
1	54742062	54742067	Nanopore	5.09624	+		ATAAA	no
2	27326511	27326516	Nanopore	5.09615	-		ACAGA	no
12	6667769	6667774	Nanopore	5.09557	-	Boulias,Koertel,Koh	GGACA	yes
12	120097167	120097172	Nanopore	5.09545	-	Boulias	GGACA	yes
11	66646142	66646147	Nanopore	5.09525	+	Koertel	GGACC	yes
22	39313692	39313697	Nanopore	5.09308	-	Koertel	TGACT	yes
4	70820723	70820728	Nanopore	5.09242	-		GGACT	yes
16	3022723	3022728	Nanopore	5.08888	-	Koertel	GGACA	yes
7	74232095	74232100	Nanopore	5.08805	-	Koertel,Koh	AGACT	yes
1	17408359	17408364	Nanopore	5.08762	-	Boulias,Koertel	GGACT	yes
20	56518566	56518571	Nanopore	5.08036	+	Koh	AGACT	yes
3	23917849	23917854	Nanopore	5.08017	+		GTAAG	no
15	81003577	81003582	Nanopore	5.08001	+		GGACT	yes
8	54147577	54147582	Nanopore	5.07965	+		TGAAC	no
19	17232254	17232259	Nanopore	5.07863	-	Boulias,Koertel,Koh	GGACT	yes
15	75639423	75639428	Nanopore	5.07855	-		TTAGA	no
2	27384914	27384919	Nanopore	5.07749	-	Boulias,Koertel,Koh	GGACT	yes
20	31569502	31569507	Nanopore	5.07709	+		GGACT	yes
20	45811268	45811273	Nanopore	5.07701	+	Boulias	GGACT	yes
19	14120466	14120471	Nanopore	5.07566	-	Boulias,Koertel	GGACT	yes
17	49404141	49404146	Nanopore	5.07298	-	Boulias,Koertel,Koh	AGACT	yes
10	58287652	58287657	Nanopore	5.0698	+	Boulias,Koertel	GGACA	yes
17	81559261	81559266	Nanopore	5.06902	-	Boulias,Koertel,Koh	GGACC	yes
15	48879159	48879164	Nanopore	5.06871	+	Boulias	GGACA	yes
7	150337034	150337039	Nanopore	5.06847	+	Koertel,Koh	GGACC	yes
10	100275304	100275309	Nanopore	5.06677	-	Koertel,Koh	GGACT	yes
9	133019939	133019944	Nanopore	5.06609	+		TTAAC	no
22	37568213	37568218	Nanopore	5.06582	+	Boulias,Koh	TGACT	yes
17	82615805	82615810	Nanopore	5.06459	-	Boulias,Koh	GGACC	yes
22	30576639	30576644	Nanopore	5.06178	-		GGACT	yes
16	75229731	75229736	Nanopore	5.06094	-	Boulias,Koertel,Koh	GGACA	yes
5	138347126	138347131	Nanopore	5.06034	+	Boulias,Koertel	AGACT	yes
22	37569047	37569052	Nanopore	5.05977	+		GGACC	yes
2	38781582	38781587	Nanopore	5.05835	+		GCAGA	no
19	2813373	2813378	Nanopore	5.05754	+	Boulias,Koertel,Koh	GGACT	yes
1	201969678	201969683	Nanopore	5.05587	+		ACATT	no
5	1318370	1318375	Nanopore	5.0555	-	Boulias,Koertel,Koh	GGACT	yes
17	742733	742738	Nanopore	5.05305	+		TTAAG	no
6	42939200	42939205	Nanopore	5.05198	+	Boulias	GGACA	yes
17	78224428	78224433	Nanopore	5.05177	+	Koertel	GGACT	yes
22	28795619	28795624	Nanopore	5.0514	-		GGACC	yes
16	4609500	4609505	Nanopore	5.0507	-	Koertel,Koh	GGACT	yes
19	5917418	5917423	Nanopore	5.05006	-	Boulias,Koertel,Koh	GGACA	yes
14	75134945	75134950	Nanopore	5.04878	-	Boulias,Koh	GGACT	yes
17	7563083	7563088	Nanopore	5.04841	+	Boulias	AGACT	yes
1	159918399	159918404	Nanopore	5.04734	-	Boulias	GGACT	yes
22	17138123	17138128	Nanopore	5.04675	-		CGAGA	no
8	79765355	79765360	Nanopore	5.04665	-		CCAAA	no
22	35424334	35424339	Nanopore	5.04566	+	Koertel,Koh	GGACC	yes
14	49894170	49894175	Nanopore	5.0442	+	Koh	GGACA	yes
3	196051958	196051963	Nanopore	5.04215	-	Boulias	GGACA	yes
19	16191548	16191553	Nanopore	5.04072	+	Boulias,Koertel	GGACA	yes
15	43699165	43699170	Nanopore	5.04045	+	Boulias	GGACC	yes
14	21503379	21503384	Nanopore	5.03999	-	Koertel,Koh	GGACT	yes
20	35115668	35115673	Nanopore	5.03839	-	Koertel	GGACT	yes
1	43990544	43990549	Nanopore	5.03622	+	Boulias,Koertel	AGACT	yes
6	31730826	31730831	Nanopore	5.03551	-	Boulias,Koertel	GGACT	yes
1	151176828	151176833	Nanopore	5.03533	-		GGACC	yes
21	42903876	42903881	Nanopore	5.03523	+	Koertel	GGACC	yes
7	148800779	148800784	Nanopore	5.03355	+	Boulias	GGACA	yes
21	44851422	44851427	Nanopore	5.03335	-	Boulias,Koertel,Koh	GGACA	yes
17	76391222	76391227	Nanopore	5.03282	-		TCAGA	no
10	75399039	75399044	Nanopore	5.032	-		ACAAA	no
22	41459976	41459981	Nanopore	5.03089	-	Koertel,Koh	GAACC	yes
1	156249261	156249266	Nanopore	5.0282	-	Boulias	AGACT	yes
9	136723133	136723138	Nanopore	5.02696	+		CCAGA	no
12	110493098	110493103	Nanopore	5.02522	-	Boulias,Koertel	GGACA	yes
9	34635598	34635603	Nanopore	5.02422	-		ATAGA	no
11	491229	491234	Nanopore	5.02382	+	Boulias,Koertel	GGACA	yes
3	10280446	10280451	Nanopore	5.02317	+		GGAGA	no
4	119298657	119298662	Nanopore	5.0207	-		GGACC	yes
20	34540697	34540702	Nanopore	5.02019	+	Boulias,Koertel,Koh	GGACT	yes
20	64063506	64063511	Nanopore	5.01712	+	Boulias,Koertel,Koh	AGACT	yes
10	78035708	78035713	Nanopore	5.01509	+	Koertel,Koh	AGACT	yes
7	2538349	2538354	Nanopore	5.01436	-	Boulias,Koertel	GGACA	yes
5	173232940	173232945	Nanopore	5.01436	-	Boulias,Koertel,Koh	AGACT	yes
6	33212509	33212514	Nanopore	5.01407	+		GGACA	yes
15	44715588	44715593	Nanopore	5.01402	+	Koertel	GGACT	yes
16	786143	786148	Nanopore	5.0137	-	Boulias	GGACC	yes
3	51392732	51392737	Nanopore	5.01344	+	Koertel	GGACC	yes
11	123059833	123059838	Nanopore	5.01336	-		ACATC	no
20	36612168	36612173	Nanopore	5.01187	+	Koh	GGACC	yes
2	96271398	96271403	Nanopore	5.0114	+		TAAGA	no
5	179863493	179863498	Nanopore	5.00736	-	Boulias,Koertel	AGACA	yes
19	48453110	48453115	Nanopore	5.00651	+	Boulias,Koertel,Koh	TGACT	yes
1	36393998	36394003	Nanopore	5.00593	-		ATAGA	no
11	65111427	65111432	Nanopore	5.00355	+	Boulias,Koertel,Koh	GGACT	yes
5	137753970	137753975	Nanopore	5.00039	-	Boulias,Koertel	GGACT	yes
1	42702086	42702091	Nanopore	4.9992	+		ATAGA	no
1	154207346	154207351	Nanopore	4.99886	-	Boulias,Koertel	AGACT	yes
3	43080269	43080274	Nanopore	4.99866	-	Koertel,Koh	GGACC	yes
1	1217540	1217545	Nanopore	4.99798	-	Boulias,Koh	GGACT	yes
11	61795896	61795901	Nanopore	4.99284	+		ACATG	no
22	39513986	39513991	Nanopore	4.99021	+	Boulias,Koertel,Koh	GGACC	yes
9	136724081	136724086	Nanopore	4.98869	+		GGACC	yes
12	6970521	6970526	Nanopore	4.98783	-	Boulias,Koertel,Koh	GGACT	yes
1	155659630	155659635	Nanopore	4.98558	-	Koertel	AGACT	yes
12	124913524	124913529	Nanopore	4.9843	-		GAAGA	no
1	151759748	151759753	Nanopore	4.98354	-	Koh	GGACA	yes
16	1962515	1962520	Nanopore	4.98327	-		GCACT	no
2	70296601	70296606	Nanopore	4.98156	-	Koertel	AGACT	yes
1	1373737	1373742	Nanopore	4.9797	-		GGACT	yes
5	133959737	133959742	Nanopore	4.97957	-		AAAGA	no
1	224192682	224192687	Nanopore	4.97749	+	Boulias	TGACT	yes
6	170553199	170553204	Nanopore	4.97692	-	Boulias,Koertel	AGACT	yes
6	113940947	113940952	Nanopore	4.97665	-	Boulias	GGACT	yes
1	156743082	156743087	Nanopore	4.97574	-	Koertel	GGACC	yes
17	38322789	38322794	Nanopore	4.97563	+	Boulias	GGACA	yes
22	20314738	20314743	Nanopore	4.97467	-	Koertel	GGACT	yes
19	17319652	17319657	Nanopore	4.97357	+		TTAAG	no
17	3669546	3669551	Nanopore	4.97211	+		GTAGA	no
20	36240221	36240226	Nanopore	4.97144	+	Koertel,Koh	GGACC	yes
16	14667843	14667848	Nanopore	4.96954	+		TGAGA	no
15	78549052	78549057	Nanopore	4.96851	+	Boulias	GGACA	yes
1	1217107	1217112	Nanopore	4.96846	-	Boulias,Koertel,Koh	AAACT	yes
12	120498280	120498285	Nanopore	4.96537	+		AGAGA	no
12	53253206	53253211	Nanopore	4.96504	+		TCAAG	no
19	56087759	56087764	Nanopore	4.96436	-	Boulias,Koertel	AGACA	yes
11	119336671	119336676	Nanopore	4.96396	+	Boulias,Koertel	AGACT	yes
5	181238224	181238229	Nanopore	4.96355	-		CCATG	no
1	54216241	54216246	Nanopore	4.96294	+	Boulias,Koertel	GGACT	yes
1	942891	942896	Nanopore	4.96242	+		CAAAG	no
11	66337481	66337486	Nanopore	4.96211	-	Koertel,Koh	GAACT	yes
2	241229347	241229352	Nanopore	4.96187	-		ACAGA	no
19	18867431	18867436	Nanopore	4.96161	+	Boulias,Koertel,Koh	GGACT	yes
2	126696341	126696346	Nanopore	4.96133	+	Boulias,Koertel,Koh	GGACC	yes
15	90931145	90931150	Nanopore	4.96055	-	Koertel	AGACT	yes
16	87832480	87832485	Nanopore	4.95807	-	Boulias,Koertel,Koh	TGACA	yes
17	7014324	7014329	Nanopore	4.95805	+		TTAAA	no
12	56113061	56113066	Nanopore	4.95725	+	Boulias,Koertel,Koh	TGACT	yes
12	74539495	74539500	Nanopore	4.95699	+	Boulias	GGACT	yes
5	137752944	137752949	Nanopore	4.95497	-	Boulias,Koertel	GGACT	yes
3	47413784	47413789	Nanopore	4.95453	-	Boulias,Koertel	GGACT	yes
19	1969713	1969718	Nanopore	4.95434	+	Boulias,Koertel,Koh	AGACT	yes
22	20999935	20999940	Nanopore	4.95348	-		CCAGA	no
11	65079726	65079731	Nanopore	4.95343	-	Boulias,Koertel,Koh	GGACC	yes
1	155138329	155138334	Nanopore	4.95063	+	Boulias,Koertel,Koh	AGACC	yes
22	37666656	37666661	Nanopore	4.94939	+	Boulias,Koertel	AGACT	yes
16	58708098	58708103	Nanopore	4.94753	-	Boulias,Koertel,Koh	AGACA	yes
9	137301569	137301574	Nanopore	4.94692	-	Boulias,Koertel	GGACC	yes
9	86945786	86945791	Nanopore	4.94666	-	Boulias,Koertel	GGACC	yes
17	50368107	50368112	Nanopore	4.94482	-	Boulias,Koertel,Koh	AAACT	yes
16	28098510	28098515	Nanopore	4.94469	-	Boulias,Koertel	GGACT	yes
3	50358880	50358885	Nanopore	4.9445	-	Boulias,Koertel,Koh	GGACC	yes
9	136724749	136724754	Nanopore	4.94299	-		TAAGA	no
20	36256511	36256516	Nanopore	4.94133	+	Koertel	TGACT	yes
19	17306589	17306594	Nanopore	4.93843	+		AGAAC	no
19	5692015	5692020	Nanopore	4.93825	-	Boulias,Koh	GGACT	yes
9	136407260	136407265	Nanopore	4.93674	-	Boulias,Koertel,Koh	TGACA	yes
17	50382838	50382843	Nanopore	4.93667	-		GTAGG	no
15	43699198	43699203	Nanopore	4.93577	+		GTAAA	no
5	1798453	1798458	Nanopore	4.93575	-	Boulias,Koertel	AGACA	yes
6	31859443	31859448	Nanopore	4.93299	-	Boulias	GGACA	yes
1	9730352	9730357	Nanopore	4.93197	-	Koh	GGACC	yes
19	11513992	11513997	Nanopore	4.92959	-	Boulias,Koertel,Koh	TGACT	yes
7	44061014	44061019	Nanopore	4.92722	+	Boulias,Koh	GGACC	yes
9	124353605	124353610	Nanopore	4.92707	-	Koh	GGACA	yes
1	32376349	32376354	Nanopore	4.92648	-	Boulias,Koertel	AGACT	yes
3	124738076	124738081	Nanopore	4.92405	+	Boulias,Koertel	GGACC	yes
19	1474779	1474784	Nanopore	4.92194	-	Koertel,Koh	GGACA	yes
7	22813085	22813090	Nanopore	4.92181	-	Boulias,Koertel	GGACA	yes
10	102423018	102423023	Nanopore	4.92115	+	Boulias,Koertel,Koh	GGACT	yes
12	120198717	120198722	Nanopore	4.92014	-		CAAGA	no
22	23971559	23971564	Nanopore	4.91977	-		TGACT	yes
1	161171600	161171605	Nanopore	4.91736	-		TGACT	yes
1	50974173	50974178	Nanopore	4.91535	+	Boulias	GGACA	yes
12	49272488	49272493	Nanopore	4.91452	+		AGACA	yes
19	51098851	51098856	Nanopore	4.91343	-		GGACC	yes
5	177307466	177307471	Nanopore	4.91274	-	Koertel,Koh	GGACC	yes
20	31945466	31945471	Nanopore	4.90948	-	Boulias,Koertel	GGACC	yes
22	37666652	37666657	Nanopore	4.90925	+		ACAAA	no
6	1612354	1612359	Nanopore	4.90899	+		GTAAA	no
16	1962582	1962587	Nanopore	4.90866	-		GCACC	no
6	30723735	30723740	Nanopore	4.90747	+		TGAAC	no
5	6372392	6372397	Nanopore	4.90741	-	Koertel,Koh	GGACA	yes
9	137242709	137242714	Nanopore	4.90662	+	Boulias,Koertel	GAACA	yes
9	129635479	129635484	Nanopore	4.90629	+		AGAAA	no
1	54742063	54742068	Nanopore	4.90577	+		TAAAG	no
22	41460173	41460178	Nanopore	4.90556	-	Boulias,Koh	AAACT	yes
19	55453129	55453134	Nanopore	4.90488	-		TGAGA	no
7	149004154	149004159	Nanopore	4.90402	-	Boulias,Koertel,Koh	GGACC	yes
1	43972585	43972590	Nanopore	4.90227	+	Koertel	GGACC	yes
6	31828702	31828707	Nanopore	4.90101	+		GGACA	yes
19	1010465	1010470	Nanopore	4.89995	-	Boulias,Koertel,Koh	GGACA	yes
9	113408674	113408679	Nanopore	4.89697	-	Boulias,Koertel	TGACT	yes
13	29510394	29510399	Nanopore	4.89696	-	Koh	TTACT	no
20	299437	299442	Nanopore	4.89693	+	Boulias,Koertel	GGACT	yes
12	104265393	104265398	Nanopore	4.89612	+		GCATG	no
1	54200491	54200496	Nanopore	4.89523	+		GGACC	yes
1	155738381	155738386	Nanopore	4.89419	+		GGACC	yes
16	30418294	30418299	Nanopore	4.89326	+	Boulias,Koertel	GGACT	yes
11	65719217	65719222	Nanopore	4.8926	+	Boulias,Koertel,Koh	GGACT	yes
5	141939854	141939859	Nanopore	4.89257	+	Koertel	GGACC	yes
15	72199529	72199534	Nanopore	4.89167	-	Boulias,Koertel,Koh	GGACA	yes
5	180791849	180791854	Nanopore	4.891	-		TGAGG	no
4	75645151	75645156	Nanopore	4.89034	-	Boulias	GGACA	yes
2	27326581	27326586	Nanopore	4.89014	-	Boulias,Koertel,Koh	GGACA	yes
16	2240036	2240041	Nanopore	4.8893	-		AAAGA	no
19	6414868	6414873	Nanopore	4.88891	-		TGAGA	no
13	113640845	113640850	Nanopore	4.88808	+	Boulias,Koertel	TGACT	yes
12	121641527	121641532	Nanopore	4.88494	+		ATAAG	no
1	230279812	230279817	Nanopore	4.88491	+	Boulias,Koertel,Koh	GGACA	yes
17	42779143	42779148	Nanopore	4.88325	+		CCAAA	no
17	78174179	78174184	Nanopore	4.87819	-		GGACT	yes
9	137300012	137300017	Nanopore	4.87502	-	Boulias,Koertel	GGACA	yes
13	45337296	45337301	Nanopore	4.87492	-		AAATG	no
1	109279788	109279793	Nanopore	4.87428	-	Koertel,Koh	GGACA	yes
17	75706538	75706543	Nanopore	4.87279	+	Boulias,Koertel,Koh	GGACT	yes
17	79833705	79833710	Nanopore	4.87159	-	Boulias,Koertel,Koh	GGACC	yes
16	30774635	30774640	Nanopore	4.87027	+	Boulias,Koh	GGACA	yes
16	30357777	30357782	Nanopore	4.86971	-	Boulias,Koertel,Koh	GGACA	yes
9	19049961	19049966	Nanopore	4.86803	+	Boulias,Koertel	GGACA	yes
14	73713811	73713816	Nanopore	4.86774	-	Boulias,Koertel,Koh	GGACT	yes
12	124913068	124913073	Nanopore	4.86459	-		GAAGA	no
20	34560837	34560842	Nanopore	4.86422	-	Boulias,Koertel	GGACC	yes
12	120095824	120095829	Nanopore	4.86379	-	Boulias,Koertel	GGACA	yes
15	77046713	77046718	Nanopore	4.86228	-	Boulias,Koertel,Koh	GGACA	yes
19	45687684	45687689	Nanopore	4.86221	-	Koertel,Koh	GGACT	yes
11	119094302	119094307	Nanopore	4.86202	-		GGACC	yes
17	7578575	7578580	Nanopore	4.86065	+	Boulias	GGACA	yes
12	131941385	131941390	Nanopore	4.86063	+	Boulias,Koertel	GGACC	yes
17	82057176	82057181	Nanopore	4.85885	+	Koertel,Koh	GGACC	yes
9	113373964	113373969	Nanopore	4.85788	-		TGAGA	no
7	102457158	102457163	Nanopore	4.85768	-	Boulias,Koertel,Koh	GGACA	yes
19	16519107	16519112	Nanopore	4.85602	-	Koertel,Koh	GGACC	yes
17	18264052	18264057	Nanopore	4.85339	+	Boulias,Koertel	GGACC	yes
20	3190629	3190634	Nanopore	4.85136	-	Boulias,Koertel	GGACT	yes
5	140566968	140566973	Nanopore	4.85087	+		CCAAG	no
21	44849908	44849913	Nanopore	4.84969	-	Koertel	GGACT	yes
17	63608124	63608129	Nanopore	4.84939	+	Boulias,Koertel	GGACA	yes
9	133020967	133020972	Nanopore	4.84936	+		GTAAA	no
9	133058352	133058357	Nanopore	4.84811	+	Boulias,Koertel	TGACT	yes
12	112022443	112022448	Nanopore	4.847	+	Koertel,Koh	AGACT	yes
7	40132794	40132799	Nanopore	4.84652	-	Boulias	GGACA	yes
22	37568237	37568242	Nanopore	4.84642	+	Koh	GGACC	yes
17	7014385	7014390	Nanopore	4.84496	+	Boulias,Koertel,Koh	GGACT	yes
2	130151725	130151730	Nanopore	4.84465	-		TCAAA	no
1	26170861	26170866	Nanopore	4.84336	+		GGACA	yes
20	50192109	50192114	Nanopore	4.84309	+	Koertel	AGACT	yes
22	43163007	43163012	Nanopore	4.84223	+	Boulias,Koertel,Koh	GGACT	yes
16	56943330	56943335	Nanopore	4.8418	+	Boulias,Koertel,Koh	GGACT	yes
22	37029525	37029530	Nanopore	4.84028	+		ACACA	no
6	30723951	30723956	Nanopore	4.83923	+		AGAAC	no
20	34560717	34560722	Nanopore	4.83704	-	Boulias,Koertel,Koh	GGACC	yes
12	6557225	6557230	Nanopore	4.8368	-		CAAGA	no
10	75398639	75398644	Nanopore	4.83597	-	Boulias,Koertel	GGACT	yes
3	48468040	48468045	Nanopore	4.83577	-	Koertel,Koh	GGACC	yes
12	2888055	2888060	Nanopore	4.83574	+	Boulias,Koertel	AGACA	yes
16	70571919	70571924	Nanopore	4.83463	+		TAAGA	no
5	140674221	140674226	Nanopore	4.83396	-	Boulias,Koertel	GGACT	yes
6	31859625	31859630	Nanopore	4.83373	-	Boulias,Koertel	AGACA	yes
1	54851401	54851406	Nanopore	4.82936	-	Boulias,Koertel	GGACC	yes
1	20500090	20500095	Nanopore	4.82929	-	Boulias,Koertel	GGACA	yes
1	156009467	156009472	Nanopore	4.8285	-		CCAGA	no
17	81665183	81665188	Nanopore	4.82786	-	Koh	GGACT	yes
17	745288	745293	Nanopore	4.82731	-	Koertel,Koh	GGACT	yes
6	132814970	132814975	Nanopore	4.82702	+		GCATT	no
7	75986601	75986606	Nanopore	4.82702	+	Boulias,Koertel	AGACT	yes
17	42797909	42797914	Nanopore	4.82698	-	Boulias,Koertel,Koh	GGACT	yes
19	12943825	12943830	Nanopore	4.82552	+	Boulias,Koh	GGACA	yes
1	1233631	1233636	Nanopore	4.82293	+	Koh	GGATT	no
1	6887794	6887799	Nanopore	4.82239	+		TTAAG	no
9	124876929	124876934	Nanopore	4.82138	+	Boulias,Koh	AGACT	yes
20	32849067	32849072	Nanopore	4.82095	+		AGACT	yes
20	49114465	49114470	Nanopore	4.8205	-	Boulias,Koertel,Koh	GGACA	yes
11	8685682	8685687	Nanopore	4.82032	+		CTACA	no
22	41528979	41528984	Nanopore	4.82019	-	Boulias,Koertel,Koh	GAACA	yes
7	149003895	149003900	Nanopore	4.81932	-		AAAAG	no
3	50320047	50320052	Nanopore	4.81679	-	Boulias,Koertel	GGACA	yes
1	32775583	32775588	Nanopore	4.81548	-	Boulias,Koh	GGACT	yes
6	1611374	1611379	Nanopore	4.81326	+	Boulias,Koertel,Koh	GGACA	yes
20	50192334	50192339	Nanopore	4.81314	+	Boulias,Koertel,Koh	AAACT	yes
19	44992987	44992992	Nanopore	4.81198	+	Boulias,Koertel,Koh	GGACA	yes
5	173232558	173232563	Nanopore	4.80435	-		GGACC	yes
1	155213575	155213580	Nanopore	4.8042	+	Koh	GGACT	yes
19	17306750	17306755	Nanopore	4.80237	+		AAAGA	no
12	113158694	113158699	Nanopore	4.80147	-		TAAGA	no
3	53885438	53885443	Nanopore	4.80101	-	Boulias,Koertel	GGACT	yes
2	95087302	95087307	Nanopore	4.7988	-	Boulias,Koertel	AGACT	yes
2	24067735	24067740	Nanopore	4.79857	-	Boulias,Koertel	GGACT	yes
17	7235365	7235370	Nanopore	4.79829	-	Boulias,Koertel	GGACC	yes
7	143268916	143268921	Nanopore	4.79769	+	Boulias,Koertel	GGACT	yes
17	48621746	48621751	Nanopore	4.79767	-	Boulias,Koertel,Koh	GGACA	yes
10	5765972	5765977	Nanopore	4.79715	-		ACACA	no
6	158192170	158192175	Nanopore	4.79629	+	Boulias,Koh	GGACC	yes
17	81665304	81665309	Nanopore	4.79516	-	Koertel,Koh	GGACG	no
8	79765354	79765359	Nanopore	4.79476	-		CAAAC	no
11	68261947	68261952	Nanopore	4.79348	-	Koertel	AGACT	yes
9	137449307	137449312	Nanopore	4.79103	-	Koertel,Koh	GGACT	yes
1	156786912	156786917	Nanopore	4.79028	+	Boulias,Koertel,Koh	AAACT	yes
3	14142299	14142304	Nanopore	4.78975	+	Boulias,Koertel,Koh	GGACC	yes
7	150372076	150372081	Nanopore	4.78945	+	Boulias,Koertel	TGACT	yes
1	25900966	25900971	Nanopore	4.78862	-		CCAAA	no
19	39538974	39538979	Nanopore	4.78842	-	Boulias,Koertel	GGACT	yes
1	32231553	32231558	Nanopore	4.78734	+		TGAAC	no
2	219182531	219182536	Nanopore	4.78612	+	Boulias,Koh	AGACA	yes
16	30738894	30738899	Nanopore	4.78564	+	Boulias,Koertel	GGACC	yes
9	125236467	125236472	Nanopore	4.78338	-	Boulias,Koertel	AAACT	yes
20	36256250	36256255	Nanopore	4.78195	+	Koertel	GGACT	yes
1	19258840	19258845	Nanopore	4.78135	+	Boulias,Koertel,Koh	GGACT	yes
16	30424265	30424270	Nanopore	4.78003	-		ACATT	no
16	4609598	4609603	Nanopore	4.77951	-	Koertel,Koh	GGACC	yes
19	48922925	48922930	Nanopore	4.77838	+		AAAGA	no
16	30524537	30524542	Nanopore	4.77502	-	Boulias,Koertel,Koh	GGACC	yes
1	1233651	1233656	Nanopore	4.77496	+	Boulias,Koertel	TGACT	yes
19	12922586	12922591	Nanopore	4.7747	-	Boulias	GGACT	yes
19	8302230	8302235	Nanopore	4.77326	-	Boulias,Koertel,Koh	GAACT	yes
22	38683991	38683996	Nanopore	4.77109	+		GAAAG	no
1	36093232	36093237	Nanopore	4.77026	+	Boulias,Koertel,Koh	GGACA	yes
19	49907565	49907570	Nanopore	4.76888	-	Boulias	AGACT	yes
16	87831360	87831365	Nanopore	4.76876	-	Boulias,Koertel	GAACA	yes
12	57796590	57796595	Nanopore	4.76818	+	Boulias,Koertel,Koh	AGACT	yes
[truncated: 1,046,576+ more rows]

## Sheet: Nanopore.cDNA
Transcript	Chr	Start	End	Type	Score	Strand	CLIP.Koh	Motif	is.DRACH	cDNA_position_start	cDNA_position_stop	ensembl_gene_id	hgnc_symbol
ENST00000309311	19	3976465	3976470	Nanopore	18.8326	-	Boulias,Koertel,Koh	AGACT	yes	2744	2748	ENSG00000167658	EEF2
ENST00000331925	17	81511526	81511531	Nanopore	17.9029	-	Boulias,Koertel	GGACT	yes	623	627	ENSG00000184009	ACTG1
ENST00000570382	17	81511526	81511531	Nanopore	17.9029	-	Boulias,Koertel	GGACT	yes	459	463	ENSG00000184009	ACTG1
ENST00000571691	17	81511526	81511531	Nanopore	17.9029	-	Boulias,Koertel	GGACT	yes	468	472	ENSG00000184009	ACTG1
ENST00000571721	17	81511526	81511531	Nanopore	17.9029	-	Boulias,Koertel	GGACT	yes	780	784	ENSG00000184009	ACTG1
ENST00000572105	17	81511526	81511531	Nanopore	17.9029	-	Boulias,Koertel	GGACT	yes	554	558	ENSG00000184009	ACTG1
ENST00000573283	17	81511526	81511531	Nanopore	17.9029	-	Boulias,Koertel	GGACT	yes	531	535	ENSG00000184009	ACTG1
ENST00000574671	17	81511526	81511531	Nanopore	17.9029	-	Boulias,Koertel	GGACT	yes	318	322	ENSG00000184009	ACTG1
ENST00000575087	17	81511526	81511531	Nanopore	17.9029	-	Boulias,Koertel	GGACT	yes	650	654	ENSG00000184009	ACTG1
ENST00000575659	17	81511526	81511531	Nanopore	17.9029	-	Boulias,Koertel	GGACT	yes	559	563	ENSG00000184009	ACTG1
ENST00000575842	17	81511526	81511531	Nanopore	17.9029	-	Boulias,Koertel	GGACT	yes	886	890	ENSG00000184009	ACTG1
ENST00000575994	17	81511526	81511531	Nanopore	17.9029	-	Boulias,Koertel	GGACT	yes	671	675	ENSG00000184009	ACTG1
ENST00000576209	17	81511526	81511531	Nanopore	17.9029	-	Boulias,Koertel	GGACT	yes	344	348	ENSG00000184009	ACTG1
ENST00000576214	17	81511526	81511531	Nanopore	17.9029	-	Boulias,Koertel	GGACT	yes	657	661	ENSG00000184009	ACTG1
ENST00000576544	17	81511526	81511531	Nanopore	17.9029	-	Boulias,Koertel	GGACT	yes	523	527	ENSG00000184009	ACTG1
ENST00000576917	17	81511526	81511531	Nanopore	17.9029	-	Boulias,Koertel	GGACT	yes	512	516	ENSG00000184009	ACTG1
ENST00000615544	17	81511526	81511531	Nanopore	17.9029	-	Boulias,Koertel	GGACT	yes	487	491	ENSG00000184009	ACTG1
ENST00000644774	17	81511526	81511531	Nanopore	17.9029	-	Boulias,Koertel	GGACT	yes	669	673	ENSG00000184009	ACTG1
ENST00000309311	19	3976325	3976330	Nanopore	17.6095	-	Koertel	GGACT	yes	2884	2888	ENSG00000167658	EEF2
	9	133020972	133020977	Nanopore	17.5456	+		AGACT	yes	-1	-1
ENST00000294189	3	51993717	51993722	Nanopore	17.2486	-	Boulias,Koh	GGACT	yes	601	605	ENSG00000162244	RPL29
ENST00000466397	3	51993717	51993722	Nanopore	17.2486	-	Boulias,Koh	GGACT	yes	648	652	ENSG00000162244	RPL29
ENST00000479017	3	51993717	51993722	Nanopore	17.2486	-	Boulias,Koh	GGACT	yes	577	581	ENSG00000162244	RPL29
ENST00000480306	3	51993717	51993722	Nanopore	17.2486	-	Boulias,Koh	GGACT	yes	625	629	ENSG00000162244	RPL29
ENST00000495383	3	51993717	51993722	Nanopore	17.2486	-	Boulias,Koh	GGACT	yes	620	624	ENSG00000162244	RPL29
ENST00000648640	3	51993717	51993722	Nanopore	17.2486	-	Boulias,Koh	GGACT	yes	710	714	ENSG00000162244	RPL29
ENST00000379056	13	45337291	45337296	Nanopore	16.7489	-	Boulias,Koertel,Koh	GGACT	yes	678	682	ENSG00000133112	TPT1
ENST00000379060	13	45337291	45337296	Nanopore	16.7489	-	Boulias,Koertel,Koh	GGACT	yes	666	670	ENSG00000133112	TPT1
ENST00000484604	13	45337291	45337296	Nanopore	16.7489	-	Boulias,Koertel,Koh	GGACT	yes	562	566	ENSG00000133112	TPT1
ENST00000490277	13	45337291	45337296	Nanopore	16.7489	-	Boulias,Koertel,Koh	GGACT	yes	1732	1736	ENSG00000133112	TPT1
ENST00000528619	13	45337291	45337296	Nanopore	16.7489	-	Boulias,Koertel,Koh	GGACT	yes	334	338	ENSG00000133112	TPT1
ENST00000529421	13	45337291	45337296	Nanopore	16.7489	-	Boulias,Koertel,Koh	GGACT	yes	558	562	ENSG00000133112	TPT1
ENST00000530245	13	45337291	45337296	Nanopore	16.7489	-	Boulias,Koertel,Koh	GGACT	yes	412	416	ENSG00000133112	TPT1
ENST00000530705	13	45337291	45337296	Nanopore	16.7489	-	Boulias,Koertel,Koh	GGACT	yes	910	914	ENSG00000133112	TPT1
ENST00000533567	13	45337291	45337296	Nanopore	16.7489	-	Boulias,Koertel,Koh	GGACT	yes	475	479	ENSG00000133112	TPT1
ENST00000616577	13	45337291	45337296	Nanopore	16.7489	-	Boulias,Koertel,Koh	GGACT	yes	989	993	ENSG00000133112	TPT1
ENST00000311528	16	89563053	89563058	Nanopore	15.7397	+	Boulias,Koertel,Koh	GGACT	yes	724	728	ENSG00000167526	RPL13
ENST00000393099	16	89563053	89563058	Nanopore	15.7397	+	Boulias,Koertel,Koh	GGACT	yes	897	901	ENSG00000167526	RPL13
ENST00000399461	16	89563053	89563058	Nanopore	15.7397	+	Boulias,Koertel,Koh	GGACT	yes	867	871	ENSG00000167526	RPL13
ENST00000452368	16	89563053	89563058	Nanopore	15.7397	+	Boulias,Koertel,Koh	GGACT	yes	557	561	ENSG00000167526	RPL13
ENST00000472354	16	89563053	89563058	Nanopore	15.7397	+	Boulias,Koertel,Koh	GGACT	yes	247	251	ENSG00000167526	RPL13
ENST00000484610	16	89563053	89563058	Nanopore	15.7397	+	Boulias,Koertel,Koh	GGACT	yes	911	915	ENSG00000167526	RPL13
ENST00000562879	16	89563053	89563058	Nanopore	15.7397	+	Boulias,Koertel,Koh	GGACT	yes	539	543	ENSG00000167526	RPL13
ENST00000567815	16	89563053	89563058	Nanopore	15.7397	+	Boulias,Koertel,Koh	GGACT	yes	686	690	ENSG00000167526	RPL13
ENST00000570149	16	89563053	89563058	Nanopore	15.7397	+	Boulias,Koertel,Koh	GGACT	yes	423	427	ENSG00000167526	RPL13
ENST00000379056	13	45337258	45337263	Nanopore	15.6016	-	Boulias,Koertel,Koh	TGACT	yes	711	715	ENSG00000133112	TPT1
ENST00000379060	13	45337258	45337263	Nanopore	15.6016	-	Boulias,Koertel,Koh	TGACT	yes	699	703	ENSG00000133112	TPT1
ENST00000484604	13	45337258	45337263	Nanopore	15.6016	-	Boulias,Koertel,Koh	TGACT	yes	595	599	ENSG00000133112	TPT1
ENST00000490277	13	45337258	45337263	Nanopore	15.6016	-	Boulias,Koertel,Koh	TGACT	yes	1765	1769	ENSG00000133112	TPT1
ENST00000528619	13	45337258	45337263	Nanopore	15.6016	-	Boulias,Koertel,Koh	TGACT	yes	367	371	ENSG00000133112	TPT1
ENST00000529421	13	45337258	45337263	Nanopore	15.6016	-	Boulias,Koertel,Koh	TGACT	yes	591	595	ENSG00000133112	TPT1
ENST00000530245	13	45337258	45337263	Nanopore	15.6016	-	Boulias,Koertel,Koh	TGACT	yes	445	449	ENSG00000133112	TPT1
ENST00000530705	13	45337258	45337263	Nanopore	15.6016	-	Boulias,Koertel,Koh	TGACT	yes	943	947	ENSG00000133112	TPT1
ENST00000533567	13	45337258	45337263	Nanopore	15.6016	-	Boulias,Koertel,Koh	TGACT	yes	508	512	ENSG00000133112	TPT1
ENST00000616577	13	45337258	45337263	Nanopore	15.6016	-	Boulias,Koertel,Koh	TGACT	yes	1022	1026	ENSG00000133112	TPT1
	7	137514017	137514022	Nanopore	15.4852	+	Koh	GGACT	yes	-1	-1
ENST00000309268	6	73517706	73517711	Nanopore	15.1592	-	Koh	AGACT	yes	1551	1555	ENSG00000156508	EEF1A1
ENST00000316292	6	73517706	73517711	Nanopore	15.1592	-	Koh	AGACT	yes	2480	2484	ENSG00000156508	EEF1A1
ENST00000331523	6	73517706	73517711	Nanopore	15.1592	-	Koh	AGACT	yes	1733	1737	ENSG00000156508	EEF1A1
ENST00000490569	6	73517706	73517711	Nanopore	15.1592	-	Koh	AGACT	yes	1610	1614	ENSG00000156508	EEF1A1
ENST00000491404	6	73517706	73517711	Nanopore	15.1592	-	Koh	AGACT	yes	437	441	ENSG00000156508	EEF1A1
ENST00000610520	6	73517706	73517711	Nanopore	15.1592	-	Koh	AGACT	yes	1488	1492	ENSG00000156508	EEF1A1
ENST00000615060	6	73517706	73517711	Nanopore	15.1592	-	Koh	AGACT	yes	1549	1553	ENSG00000156508	EEF1A1
	7	137514157	137514162	Nanopore	14.8378	+		GGACT	yes	-1	-1
ENST00000331925	17	81510682	81510687	Nanopore	14.6611	-	Boulias,Koertel,Koh	GGACT	yes	1295	1299	ENSG00000184009	ACTG1
ENST00000573283	17	81510682	81510687	Nanopore	14.6611	-	Boulias,Koertel,Koh	GGACT	yes	1203	1207	ENSG00000184009	ACTG1
ENST00000574671	17	81510682	81510687	Nanopore	14.6611	-	Boulias,Koertel,Koh	GGACT	yes	990	994	ENSG00000184009	ACTG1
ENST00000575087	17	81510682	81510687	Nanopore	14.6611	-	Boulias,Koertel,Koh	GGACT	yes	1322	1326	ENSG00000184009	ACTG1
ENST00000575842	17	81510682	81510687	Nanopore	14.6611	-	Boulias,Koertel,Koh	GGACT	yes	1558	1562	ENSG00000184009	ACTG1
ENST00000576209	17	81510682	81510687	Nanopore	14.6611	-	Boulias,Koertel,Koh	GGACT	yes	1016	1020	ENSG00000184009	ACTG1
ENST00000576544	17	81510682	81510687	Nanopore	14.6611	-	Boulias,Koertel,Koh	GGACT	yes	1195	1199	ENSG00000184009	ACTG1
ENST00000576917	17	81510682	81510687	Nanopore	14.6611	-	Boulias,Koertel,Koh	GGACT	yes	1263	1267	ENSG00000184009	ACTG1
ENST00000615544	17	81510682	81510687	Nanopore	14.6611	-	Boulias,Koertel,Koh	GGACT	yes	1159	1163	ENSG00000184009	ACTG1
ENST00000644774	17	81510682	81510687	Nanopore	14.6611	-	Boulias,Koertel,Koh	GGACT	yes	1341	1345	ENSG00000184009	ACTG1
ENST00000392369	12	130876169	130876174	Nanopore	14.5766	+		ATAAG	no	1419	1423	ENSG00000132341	RAN
ENST00000448750	12	130876169	130876174	Nanopore	14.5766	+		ATAAG	no	949	953	ENSG00000132341	RAN
ENST00000541630	12	130876169	130876174	Nanopore	14.5766	+		ATAAG	no	912	916	ENSG00000132341	RAN
ENST00000541679	12	130876169	130876174	Nanopore	14.5766	+		ATAAG	no	508	512	ENSG00000132341	RAN
ENST00000543796	12	130876169	130876174	Nanopore	14.5766	+		ATAAG	no	966	970	ENSG00000132341	RAN
ENST00000391857	19	49491821	49491826	Nanopore	14.4243	+		TAAAG	no	641	645	ENSG00000142541	RPL13A
ENST00000467825	19	49491821	49491826	Nanopore	14.4243	+		TAAAG	no	639	643	ENSG00000142541	RPL13A
ENST00000477613	19	49491821	49491826	Nanopore	14.4243	+		TAAAG	no	729	733	ENSG00000142541	RPL13A
ENST00000479992	19	49491821	49491826	Nanopore	14.4243	+		TAAAG	no	811	815	ENSG00000142541	RPL13A
ENST00000488946	19	49491821	49491826	Nanopore	14.4243	+		TAAAG	no	1829	1833	ENSG00000142541	RPL13A
ENST00000621674	19	49491821	49491826	Nanopore	14.4243	+		TAAAG	no	619	623	ENSG00000142541	RPL13A
ENST00000624069	19	49491821	49491826	Nanopore	14.4243	+		TAAAG	no	636	640	ENSG00000142541	RPL13A
ENST00000333511	19	583236	583241	Nanopore	14.4034	+	Boulias,Koertel	GGACT	yes	1721	1725	ENSG00000172270	BSG
ENST00000346916	19	583236	583241	Nanopore	14.4034	+	Boulias,Koertel	GGACT	yes	1349	1353	ENSG00000172270	BSG
ENST00000353555	19	583236	583241	Nanopore	14.4034	+	Boulias,Koertel	GGACT	yes	1360	1364	ENSG00000172270	BSG
ENST00000545507	19	583236	583241	Nanopore	14.4034	+	Boulias,Koertel	GGACT	yes	1539	1543	ENSG00000172270	BSG
ENST00000571735	19	583236	583241	Nanopore	14.4034	+	Boulias,Koertel	GGACT	yes	1886	1890	ENSG00000172270	BSG
ENST00000614867	19	583236	583241	Nanopore	14.4034	+	Boulias,Koertel	GGACT	yes	710	714	ENSG00000172270	BSG
ENST00000618006	19	583236	583241	Nanopore	14.4034	+	Boulias,Koertel	GGACT	yes	1079	1083	ENSG00000172270	BSG
ENST00000618112	19	583236	583241	Nanopore	14.4034	+	Boulias,Koertel	GGACT	yes	993	997	ENSG00000172270	BSG
	5	55944814	55944819	Nanopore	14.2137	+	Koh	GGACT	yes	-1	-1
ENST00000331483	17	81843546	81843551	Nanopore	14.1502	-	Boulias,Koertel,Koh	GGACA	yes	2052	2056	ENSG00000185624	P4HB
ENST00000415593	17	81843546	81843551	Nanopore	14.1502	-	Boulias,Koertel,Koh	GGACA	yes	1284	1288	ENSG00000185624	P4HB
ENST00000473021	17	81843546	81843551	Nanopore	14.1502	-	Boulias,Koertel,Koh	GGACA	yes	855	859	ENSG00000185624	P4HB
ENST00000575069	17	81843546	81843551	Nanopore	14.1502	-	Boulias,Koertel,Koh	GGACA	yes	2063	2067	ENSG00000185624	P4HB
ENST00000576390	17	81843546	81843551	Nanopore	14.1502	-	Boulias,Koertel,Koh	GGACA	yes	347	351	ENSG00000185624	P4HB
ENST00000367569	6	144095059	144095064	Nanopore	14.1027	-	Boulias,Koh	GGACC	yes	510	514	ENSG00000169976	SF3B5
ENST00000331789	7	5527530	5527535	Nanopore	13.9786	-	Boulias,Koertel	GGACT	yes	1425	1429	ENSG00000075624	ACTB
ENST00000425660	7	5527530	5527535	Nanopore	13.9786	-	Boulias,Koertel	GGACT	yes	1466	1470	ENSG00000075624	ACTB
ENST00000462494	7	5527530	5527535	Nanopore	13.9786	-	Boulias,Koertel	GGACT	yes	1866	1870	ENSG00000075624	ACTB
ENST00000464611	7	5527530	5527535	Nanopore	13.9786	-	Boulias,Koertel	GGACT	yes	331	335	ENSG00000075624	ACTB
ENST00000646664	7	5527530	5527535	Nanopore	13.9786	-	Boulias,Koertel	GGACT	yes	1425	1429	ENSG00000075624	ACTB
ENST00000358888	12	56117745	56117750	Nanopore	13.9517	+		GGACT	yes	471	475	ENSG00000229117	RPL41
ENST00000501597	12	56117745	56117750	Nanopore	13.9517	+		GGACT	yes	383	387	ENSG00000229117	RPL41
ENST00000546591	12	56117745	56117750	Nanopore	13.9517	+		GGACT	yes	455	459	ENSG00000229117	RPL41
ENST00000309311	19	3976517	3976522	Nanopore	13.882	-	Boulias,Koertel,Koh	GGACT	yes	2692	2696	ENSG00000167658	EEF2
ENST00000242577	12	120498282	120498287	Nanopore	13.8489	+	Koertel,Koh	AGACT	yes	453	457	ENSG00000088986	DYNLL1
ENST00000392508	12	120498282	120498287	Nanopore	13.8489	+	Koertel,Koh	AGACT	yes	489	493	ENSG00000088986	DYNLL1
ENST00000392509	12	120498282	120498287	Nanopore	13.8489	+	Koertel,Koh	AGACT	yes	604	608	ENSG00000088986	DYNLL1
ENST00000549989	12	120498282	120498287	Nanopore	13.8489	+	Koertel,Koh	AGACT	yes	652	656	ENSG00000088986	DYNLL1
ENST00000552316	12	120498282	120498287	Nanopore	13.8489	+	Koertel,Koh	AGACT	yes	460	464	ENSG00000088986	DYNLL1
ENST00000552870	12	120498282	120498287	Nanopore	13.8489	+	Koertel,Koh	AGACT	yes	406	410	ENSG00000088986	DYNLL1
ENST00000391857	19	49491820	49491825	Nanopore	13.8134	+		ATAAA	no	640	644	ENSG00000142541	RPL13A
ENST00000467825	19	49491820	49491825	Nanopore	13.8134	+		ATAAA	no	638	642	ENSG00000142541	RPL13A
ENST00000477613	19	49491820	49491825	Nanopore	13.8134	+		ATAAA	no	728	732	ENSG00000142541	RPL13A
ENST00000479992	19	49491820	49491825	Nanopore	13.8134	+		ATAAA	no	810	814	ENSG00000142541	RPL13A
ENST00000488946	19	49491820	49491825	Nanopore	13.8134	+		ATAAA	no	1828	1832	ENSG00000142541	RPL13A
ENST00000621674	19	49491820	49491825	Nanopore	13.8134	+		ATAAA	no	618	622	ENSG00000142541	RPL13A
ENST00000624069	19	49491820	49491825	Nanopore	13.8134	+		ATAAA	no	635	639	ENSG00000142541	RPL13A
	5	55944954	55944959	Nanopore	13.791	+		GGACT	yes	-1	-1
ENST00000228251	12	10699539	10699544	Nanopore	13.7641	-	Boulias,Koertel,Koh	GGACA	yes	1476	1480	ENSG00000060138	YBX3
ENST00000279550	12	10699539	10699544	Nanopore	13.7641	-	Boulias,Koertel,Koh	GGACA	yes	1253	1257	ENSG00000060138	YBX3
ENST00000536823	12	10699539	10699544	Nanopore	13.7641	-	Boulias,Koertel,Koh	GGACA	yes	774	778	ENSG00000060138	YBX3
ENST00000540447	12	10699539	10699544	Nanopore	13.7641	-	Boulias,Koertel,Koh	GGACA	yes	6076	6080	ENSG00000060138	YBX3
ENST00000540975	12	10699539	10699544	Nanopore	13.7641	-	Boulias,Koertel,Koh	GGACA	yes	450	454	ENSG00000060138	YBX3
ENST00000546164	12	10699539	10699544	Nanopore	13.7641	-	Boulias,Koertel,Koh	GGACA	yes	688	692	ENSG00000060138	YBX3
ENST00000309311	19	3976467	3976472	Nanopore	13.6751	-		GGAGA	no	2742	2746	ENSG00000167658	EEF2
	9	133020930	133020935	Nanopore	13.6351	+		AGAAC	no	-1	-1
ENST00000338663	11	62888707	62888712	Nanopore	13.5309	+	Koertel,Koh	GGACC	yes	1757	1761	ENSG00000168003	SLC3A2
ENST00000377889	11	62888707	62888712	Nanopore	13.5309	+	Koertel,Koh	GGACC	yes	1848	1852	ENSG00000168003	SLC3A2
ENST00000377890	11	62888707	62888712	Nanopore	13.5309	+	Koertel,Koh	GGACC	yes	2076	2080	ENSG00000168003	SLC3A2
ENST00000377891	11	62888707	62888712	Nanopore	13.5309	+	Koertel,Koh	GGACC	yes	2070	2074	ENSG00000168003	SLC3A2
ENST00000535296	11	62888707	62888712	Nanopore	13.5309	+	Koertel,Koh	GGACC	yes	1917	1921	ENSG00000168003	SLC3A2
ENST00000536981	11	62888707	62888712	Nanopore	13.5309	+	Koertel,Koh	GGACC	yes	1349	1353	ENSG00000168003	SLC3A2
ENST00000539507	11	62888707	62888712	Nanopore	13.5309	+	Koertel,Koh	GGACC	yes	382	386	ENSG00000168003	SLC3A2
ENST00000542922	11	62888707	62888712	Nanopore	13.5309	+	Koertel,Koh	GGACC	yes	2024	2028	ENSG00000168003	SLC3A2
ENST00000358888	12	56117605	56117610	Nanopore	13.4432	+	Koh	GGACT	yes	331	335	ENSG00000229117	RPL41
ENST00000501597	12	56117605	56117610	Nanopore	13.4432	+	Koh	GGACT	yes	243	247	ENSG00000229117	RPL41
ENST00000546485	12	56117605	56117610	Nanopore	13.4432	+	Koh	GGACT	yes	231	235	ENSG00000229117	RPL41
ENST00000546591	12	56117605	56117610	Nanopore	13.4432	+	Koh	GGACT	yes	315	319	ENSG00000229117	RPL41
ENST00000546654	12	56117605	56117610	Nanopore	13.4432	+	Koh	GGACT	yes	157	161	ENSG00000229117	RPL41
ENST00000552314	12	56117605	56117610	Nanopore	13.4432	+	Koh	GGACT	yes	556	560	ENSG00000229117	RPL41
ENST00000331925	17	81511530	81511535	Nanopore	13.4144	-		TCATG	no	619	623	ENSG00000184009	ACTG1
ENST00000570382	17	81511530	81511535	Nanopore	13.4144	-		TCATG	no	455	459	ENSG00000184009	ACTG1
ENST00000571691	17	81511530	81511535	Nanopore	13.4144	-		TCATG	no	464	468	ENSG00000184009	ACTG1
ENST00000571721	17	81511530	81511535	Nanopore	13.4144	-		TCATG	no	776	780	ENSG00000184009	ACTG1
ENST00000572105	17	81511530	81511535	Nanopore	13.4144	-		TCATG	no	550	554	ENSG00000184009	ACTG1
ENST00000573283	17	81511530	81511535	Nanopore	13.4144	-		TCATG	no	527	531	ENSG00000184009	ACTG1
ENST00000574671	17	81511530	81511535	Nanopore	13.4144	-		TCATG	no	314	318	ENSG00000184009	ACTG1
ENST00000575087	17	81511530	81511535	Nanopore	13.4144	-		TCATG	no	646	650	ENSG00000184009	ACTG1
ENST00000575659	17	81511530	81511535	Nanopore	13.4144	-		TCATG	no	555	559	ENSG00000184009	ACTG1
ENST00000575842	17	81511530	81511535	Nanopore	13.4144	-		TCATG	no	882	886	ENSG00000184009	ACTG1
ENST00000575994	17	81511530	81511535	Nanopore	13.4144	-		TCATG	no	667	671	ENSG00000184009	ACTG1
ENST00000576209	17	81511530	81511535	Nanopore	13.4144	-		TCATG	no	340	344	ENSG00000184009	ACTG1
ENST00000576214	17	81511530	81511535	Nanopore	13.4144	-		TCATG	no	653	657	ENSG00000184009	ACTG1
ENST00000576544	17	81511530	81511535	Nanopore	13.4144	-		TCATG	no	519	523	ENSG00000184009	ACTG1
ENST00000576917	17	81511530	81511535	Nanopore	13.4144	-		TCATG	no	508	512	ENSG00000184009	ACTG1
ENST00000615544	17	81511530	81511535	Nanopore	13.4144	-		TCATG	no	483	487	ENSG00000184009	ACTG1
ENST00000644774	17	81511530	81511535	Nanopore	13.4144	-		TCATG	no	665	669	ENSG00000184009	ACTG1
ENST00000319285	16	30424267	30424272	Nanopore	13.2152	-	Boulias,Koertel,Koh	GGACA	yes	569	573	ENSG00000179958	DCTPP1
ENST00000565758	16	30424267	30424272	Nanopore	13.2152	-	Boulias,Koertel,Koh	GGACA	yes	511	515	ENSG00000179958	DCTPP1
ENST00000567983	16	30424267	30424272	Nanopore	13.2152	-	Boulias,Koertel,Koh	GGACA	yes	227	231	ENSG00000179958	DCTPP1
ENST00000568434	16	30424267	30424272	Nanopore	13.2152	-	Boulias,Koertel,Koh	GGACA	yes	495	499	ENSG00000179958	DCTPP1
ENST00000568973	16	30424267	30424272	Nanopore	13.2152	-	Boulias,Koertel,Koh	GGACA	yes	585	589	ENSG00000179958	DCTPP1
ENST00000338825	8	38059925	38059930	Nanopore	12.7872	+	Boulias,Koertel,Koh	GGACA	yes	388	392	ENSG00000187840	EIF4EBP1
ENST00000520657	8	38059925	38059930	Nanopore	12.7872	+	Boulias,Koertel,Koh	GGACA	yes	256	260	ENSG00000187840	EIF4EBP1
ENST00000330752	12	54284709	54284714	Nanopore	12.7862	+		GGACT	yes	1123	1127	ENSG00000135486	HNRNPA1
ENST00000340913	12	54284709	54284714	Nanopore	12.7862	+		GGACT	yes	1338	1342	ENSG00000135486	HNRNPA1
ENST00000546500	12	54284709	54284714	Nanopore	12.7862	+		GGACT	yes	1744	1748	ENSG00000135486	HNRNPA1
ENST00000547276	12	54284709	54284714	Nanopore	12.7862	+		GGACT	yes	998	1002	ENSG00000135486	HNRNPA1
ENST00000546395	17	7014406	7014411	Nanopore	12.7627	+	Boulias,Koertel,Koh	AGACT	yes	839	843	ENSG00000219200	RNASEK
ENST00000547863	17	7014406	7014411	Nanopore	12.7627	+	Boulias,Koertel,Koh	AGACT	yes	438	442	ENSG00000161939	RNASEK-C17orf49
ENST00000548577	17	7014406	7014411	Nanopore	12.7627	+	Boulias,Koertel,Koh	AGACT	yes	685	689	ENSG00000219200	RNASEK
ENST00000549393	17	7014406	7014411	Nanopore	12.7627	+	Boulias,Koertel,Koh	AGACT	yes	671	675	ENSG00000219200	RNASEK
ENST00000549775	17	7014406	7014411	Nanopore	12.7627	+	Boulias,Koertel,Koh	AGACT	yes	467	471	ENSG00000161939	RNASEK-C17orf49
ENST00000552039	17	7014406	7014411	Nanopore	12.7627	+	Boulias,Koertel,Koh	AGACT	yes	466	470	ENSG00000219200	RNASEK
ENST00000552176	17	7014406	7014411	Nanopore	12.7627	+	Boulias,Koertel,Koh	AGACT	yes	1360	1364	ENSG00000219200	RNASEK
ENST00000552321	17	7014406	7014411	Nanopore	12.7627	+	Boulias,Koertel,Koh	AGACT	yes	626	630	ENSG00000219200	RNASEK
ENST00000552842	17	7014406	7014411	Nanopore	12.7627	+	Boulias,Koertel,Koh	AGACT	yes	472	476	ENSG00000219200	RNASEK
ENST00000593646	17	7014406	7014411	Nanopore	12.7627	+	Boulias,Koertel,Koh	AGACT	yes	491	495	ENSG00000219200	RNASEK
ENST00000607564	17	7014406	7014411	Nanopore	12.7627	+	Boulias,Koertel,Koh	AGACT	yes	409	413	ENSG00000161939	RNASEK-C17orf49
ENST00000345523	19	50798070	50798075	Nanopore	12.7594	-	Boulias,Koertel	GGACA	yes	1133	1137	ENSG00000167747	C19orf48
ENST00000391812	19	50798070	50798075	Nanopore	12.7594	-	Boulias,Koertel	GGACA	yes	1296	1300	ENSG00000167747	C19orf48
ENST00000596655	19	50798070	50798075	Nanopore	12.7594	-	Boulias,Koertel	GGACA	yes	1325	1329	ENSG00000167747	C19orf48
ENST00000598463	19	50798070	50798075	Nanopore	12.7594	-	Boulias,Koertel	GGACA	yes	1473	1477	ENSG00000167747	C19orf48
ENST00000641834	19	50798070	50798075	Nanopore	12.7594	-	Boulias,Koertel	GGACA	yes	1347	1351	ENSG00000167747	C19orf48
ENST00000379055	13	45337307	45337312	Nanopore	12.7396	-	Boulias,Koertel,Koh	GGACT	yes	938	942	ENSG00000133112	TPT1
ENST00000379056	13	45337307	45337312	Nanopore	12.7396	-	Boulias,Koertel,Koh	GGACT	yes	662	666	ENSG00000133112	TPT1
ENST00000379060	13	45337307	45337312	Nanopore	12.7396	-	Boulias,Koertel,Koh	GGACT	yes	650	654	ENSG00000133112	TPT1
ENST00000484604	13	45337307	45337312	Nanopore	12.7396	-	Boulias,Koertel,Koh	GGACT	yes	546	550	ENSG00000133112	TPT1
ENST00000490277	13	45337307	45337312	Nanopore	12.7396	-	Boulias,Koertel,Koh	GGACT	yes	1716	1720	ENSG00000133112	TPT1
ENST00000528619	13	45337307	45337312	Nanopore	12.7396	-	Boulias,Koertel,Koh	GGACT	yes	318	322	ENSG00000133112	TPT1
ENST00000529421	13	45337307	45337312	Nanopore	12.7396	-	Boulias,Koertel,Koh	GGACT	yes	542	546	ENSG00000133112	TPT1
ENST00000530245	13	45337307	45337312	Nanopore	12.7396	-	Boulias,Koertel,Koh	GGACT	yes	396	400	ENSG00000133112	TPT1
ENST00000530705	13	45337307	45337312	Nanopore	12.7396	-	Boulias,Koertel,Koh	GGACT	yes	894	898	ENSG00000133112	TPT1
ENST00000533567	13	45337307	45337312	Nanopore	12.7396	-	Boulias,Koertel,Koh	GGACT	yes	459	463	ENSG00000133112	TPT1
ENST00000616577	13	45337307	45337312	Nanopore	12.7396	-	Boulias,Koertel,Koh	GGACT	yes	973	977	ENSG00000133112	TPT1
ENST00000229379	12	120440623	120440628	Nanopore	12.7123	+	Koertel	GGACC	yes	431	435	ENSG00000111775	COX6A1
ENST00000549525	12	120440623	120440628	Nanopore	12.7123	+	Koertel	GGACC	yes	654	658	ENSG00000111775	COX6A1
ENST00000309268	6	73517747	73517752	Nanopore	12.5832	-		GAACT	yes	1510	1514	ENSG00000156508	EEF1A1
ENST00000316292	6	73517747	73517752	Nanopore	12.5832	-		GAACT	yes	2439	2443	ENSG00000156508	EEF1A1
ENST00000331523	6	73517747	73517752	Nanopore	12.5832	-		GAACT	yes	1692	1696	ENSG00000156508	EEF1A1
ENST00000490569	6	73517747	73517752	Nanopore	12.5832	-		GAACT	yes	1569	1573	ENSG00000156508	EEF1A1
ENST00000491404	6	73517747	73517752	Nanopore	12.5832	-		GAACT	yes	396	400	ENSG00000156508	EEF1A1
ENST00000610520	6	73517747	73517752	Nanopore	12.5832	-		GAACT	yes	1447	1451	ENSG00000156508	EEF1A1
ENST00000615060	6	73517747	73517752	Nanopore	12.5832	-		GAACT	yes	1508	1512	ENSG00000156508	EEF1A1
ENST00000367569	6	144095234	144095239	Nanopore	12.5481	-		TGAGA	no	335	339	ENSG00000169976	SF3B5
ENST00000328848	15	34341895	34341900	Nanopore	12.542	-	Boulias,Koertel,Koh	GGACT	yes	367	371	ENSG00000182117	NOP10
ENST00000557912	15	34341895	34341900	Nanopore	12.542	-	Boulias,Koertel,Koh	GGACT	yes	255	259	ENSG00000182117	NOP10
ENST00000295702	1	156009201	156009206	Nanopore	12.5042	-	Boulias,Koertel,Koh	AGACT	yes	950	954	ENSG00000163479	SSR2
ENST00000472467	1	156009201	156009206	Nanopore	12.5042	-	Boulias,Koertel,Koh	AGACT	yes	1676	1680	ENSG00000163479	SSR2
ENST00000480176	1	156009201	156009206	Nanopore	12.5042	-	Boulias,Koertel,Koh	AGACT	yes	963	967	ENSG00000163479	SSR2
ENST00000484320	1	156009201	156009206	Nanopore	12.5042	-	Boulias,Koertel,Koh	AGACT	yes	1049	1053	ENSG00000163479	SSR2
ENST00000488179	1	156009201	156009206	Nanopore	12.5042	-	Boulias,Koertel,Koh	AGACT	yes	1568	1572	ENSG00000163479	SSR2
ENST00000496742	1	156009201	156009206	Nanopore	12.5042	-	Boulias,Koertel,Koh	AGACT	yes	724	728	ENSG00000163479	SSR2
ENST00000529008	1	156009201	156009206	Nanopore	12.5042	-	Boulias,Koertel,Koh	AGACT	yes	729	733	ENSG00000163479	SSR2
ENST00000532074	1	156009201	156009206	Nanopore	12.5042	-	Boulias,Koertel,Koh	AGACT	yes	917	921	ENSG00000163479	SSR2
ENST00000241600	9	135504381	135504386	Nanopore	12.4827	+	Boulias,Koertel,Koh	GGACC	yes	1169	1173	ENSG00000122140	MRPS2
ENST00000371785	9	135504381	135504386	Nanopore	12.4827	+	Boulias,Koertel,Koh	GGACC	yes	1349	1353	ENSG00000122140	MRPS2
ENST00000300026	15	64155884	64155889	Nanopore	12.4468	-	Boulias,Koertel,Koh	GGACT	yes	1004	1008	ENSG00000166794	PPIB
ENST00000309311	19	3976561	3976566	Nanopore	12.2419	-	Boulias,Koh	GGACA	yes	2648	2652	ENSG00000167658	EEF2
ENST00000392369	12	130876116	130876121	Nanopore	12.1899	+	Boulias,Koertel	GGACC	yes	1366	1370	ENSG00000132341	RAN
ENST00000448750	12	130876116	130876121	Nanopore	12.1899	+	Boulias,Koertel	GGACC	yes	896	900	ENSG00000132341	RAN
ENST00000541630	12	130876116	130876121	Nanopore	12.1899	+	Boulias,Koertel	GGACC	yes	859	863	ENSG00000132341	RAN
ENST00000541679	12	130876116	130876121	Nanopore	12.1899	+	Boulias,Koertel	GGACC	yes	455	459	ENSG00000132341	RAN
ENST00000543796	12	130876116	130876121	Nanopore	12.1899	+	Boulias,Koertel	GGACC	yes	913	917	ENSG00000132341	RAN
ENST00000309311	19	3977853	3977858	Nanopore	12.1535	-	Boulias,Koertel	GGACA	yes	2111	2115	ENSG00000167658	EEF2
ENST00000304863	19	29207780	29207785	Nanopore	12.141	-	Koertel,Koh	GGACC	yes	621	625	ENSG00000169021	UQCRFS1
	22	35838353	35838358	Nanopore	12.0866	-		GGACT	yes	-1	-1
ENST00000241600	9	135504081	135504086	Nanopore	12.0798	+	Boulias,Koertel,Koh	GGACC	yes	869	873	ENSG00000122140	MRPS2
ENST00000371785	9	135504081	135504086	Nanopore	12.0798	+	Boulias,Koertel,Koh	GGACC	yes	1049	1053	ENSG00000122140	MRPS2
ENST00000345523	19	50798492	50798497	Nanopore	12.0248	-	Boulias,Koertel	GGACA	yes	711	715	ENSG00000167747	C19orf48
ENST00000391812	19	50798492	50798497	Nanopore	12.0248	-	Boulias,Koertel	GGACA	yes	874	878	ENSG00000167747	C19orf48
ENST00000596287	19	50798492	50798497	Nanopore	12.0248	-	Boulias,Koertel	GGACA	yes	533	537	ENSG00000167747	C19orf48
ENST00000596655	19	50798492	50798497	Nanopore	12.0248	-	Boulias,Koertel	GGACA	yes	903	907	ENSG00000167747	C19orf48
ENST00000597493	19	50798492	50798497	Nanopore	12.0248	-	Boulias,Koertel	GGACA	yes	777	781	ENSG00000167747	C19orf48
ENST00000597705	19	50798492	50798497	Nanopore	12.0248	-	Boulias,Koertel	GGACA	yes	601	605	ENSG00000167747	C19orf48
ENST00000598463	19	50798492	50798497	Nanopore	12.0248	-	Boulias,Koertel	GGACA	yes	1051	1055	ENSG00000167747	C19orf48
ENST00000600373	19	50798492	50798497	Nanopore	12.0248	-	Boulias,Koertel	GGACA	yes	547	551	ENSG00000167747	C19orf48
ENST00000601267	19	50798492	50798497	Nanopore	12.0248	-	Boulias,Koertel	GGACA	yes	659	663	ENSG00000167747	C19orf48
ENST00000641539	19	50798492	50798497	Nanopore	12.0248	-	Boulias,Koertel	GGACA	yes	414	418	ENSG00000167747	C19orf48
ENST00000641834	19	50798492	50798497	Nanopore	12.0248	-	Boulias,Koertel	GGACA	yes	925	929	ENSG00000167747	C19orf48
ENST00000332598	5	177595492	177595497	Nanopore	12.0195	+	Boulias,Koertel,Koh	GGACT	yes	842	846	ENSG00000184840	TMED9
ENST00000513799	5	177595492	177595497	Nanopore	12.0195	+	Boulias,Koertel,Koh	GGACT	yes	688	692	ENSG00000184840	TMED9
ENST00000296417	4	99948429	99948434	Nanopore	11.9657	-	Boulias,Koertel,Koh	GGACT	yes	520	524	ENSG00000164032	H2AFZ
ENST00000511203	4	99948429	99948434	Nanopore	11.9657	-	Boulias,Koertel,Koh	GGACT	yes	1534	1538	ENSG00000164032	H2AFZ
ENST00000511319	4	99948429	99948434	Nanopore	11.9657	-	Boulias,Koertel,Koh	GGACT	yes	940	944	ENSG00000164032	H2AFZ
ENST00000511348	4	99948429	99948434	Nanopore	11.9657	-	Boulias,Koertel,Koh	GGACT	yes	1495	1499	ENSG00000164032	H2AFZ
ENST00000529158	4	99948429	99948434	Nanopore	11.9657	-	Boulias,Koertel,Koh	GGACT	yes	464	468	ENSG00000164032	H2AFZ
ENST00000651623	4	99948429	99948434	Nanopore	11.9657	-	Boulias,Koertel,Koh	GGACT	yes	522	526	ENSG00000164032	H2AFZ
ENST00000316448	19	12943933	12943938	Nanopore	11.8684	+	Boulias,Koertel,Koh	GGACT	yes	1348	1352	ENSG00000179218	CALR
ENST00000586803	19	12943933	12943938	Nanopore	11.8684	+	Boulias,Koertel,Koh	GGACT	yes	639	643	ENSG00000179218	CALR
ENST00000586967	19	12943933	12943938	Nanopore	11.8684	+	Boulias,Koertel,Koh	GGACT	yes	62	66	ENSG00000179218	CALR
ENST00000309268	6	73517708	73517713	Nanopore	11.862	-		AAAGA	no	1549	1553	ENSG00000156508	EEF1A1
ENST00000316292	6	73517708	73517713	Nanopore	11.862	-		AAAGA	no	2478	2482	ENSG00000156508	EEF1A1
ENST00000331523	6	73517708	73517713	Nanopore	11.862	-		AAAGA	no	1731	1735	ENSG00000156508	EEF1A1
ENST00000490569	6	73517708	73517713	Nanopore	11.862	-		AAAGA	no	1608	1612	ENSG00000156508	EEF1A1
ENST00000491404	6	73517708	73517713	Nanopore	11.862	-		AAAGA	no	435	439	ENSG00000156508	EEF1A1
ENST00000610520	6	73517708	73517713	Nanopore	11.862	-		AAAGA	no	1486	1490	ENSG00000156508	EEF1A1
ENST00000615060	6	73517708	73517713	Nanopore	11.862	-		AAAGA	no	1547	1551	ENSG00000156508	EEF1A1
ENST00000372524	10	75399401	75399406	Nanopore	11.8524	-	Boulias,Koertel	GGACC	yes	1629	1633	ENSG00000165655	ZNF503
ENST00000333762	3	129315358	129315363	Nanopore	11.8107	-	Boulias,Koertel,Koh	GGACA	yes	924	928	ENSG00000184897	H1FX
ENST00000188376	12	98601546	98601551	Nanopore	11.7961	+	Boulias,Koertel,Koh	GGACT	yes	1459	1463	ENSG00000075415	SLC25A3
ENST00000228318	12	98601546	98601551	Nanopore	11.7961	+	Boulias,Koertel,Koh	GGACT	yes	1228	1232	ENSG00000075415	SLC25A3
ENST00000401722	12	98601546	98601551	Nanopore	11.7961	+	Boulias,Koertel,Koh	GGACT	yes	1255	1259	ENSG00000075415	SLC25A3
ENST00000546766	12	98601546	98601551	Nanopore	11.7961	+	Boulias,Koertel,Koh	GGACT	yes	2786	2790	ENSG00000075415	SLC25A3
ENST00000547869	12	98601546	98601551	Nanopore	11.7961	+	Boulias,Koertel,Koh	GGACT	yes	397	401	ENSG00000075415	SLC25A3
ENST00000548480	12	98601546	98601551	Nanopore	11.7961	+	Boulias,Koertel,Koh	GGACT	yes	561	565	ENSG00000075415	SLC25A3
ENST00000548847	12	98601546	98601551	Nanopore	11.7961	+	Boulias,Koertel,Koh	GGACT	yes	1248	1252	ENSG00000075415	SLC25A3
ENST00000549338	12	98601546	98601551	Nanopore	11.7961	+	Boulias,Koertel,Koh	GGACT	yes	1158	1162	ENSG00000075415	SLC25A3
ENST00000551123	12	98601546	98601551	Nanopore	11.7961	+	Boulias,Koertel,Koh	GGACT	yes	1257	1261	ENSG00000075415	SLC25A3
ENST00000551917	12	98601546	98601551	Nanopore	11.7961	+	Boulias,Koertel,Koh	GGACT	yes	1199	1203	ENSG00000075415	SLC25A3
ENST00000552981	12	98601546	98601551	Nanopore	11.7961	+	Boulias,Koertel,Koh	GGACT	yes	1190	1194	ENSG00000075415	SLC25A3
ENST00000296417	4	99948384	99948389	Nanopore	11.7871	-	Boulias,Koertel	GGACT	yes	565	569	ENSG00000164032	H2AFZ
ENST00000511203	4	99948384	99948389	Nanopore	11.7871	-	Boulias,Koertel	GGACT	yes	1579	1583	ENSG00000164032	H2AFZ
ENST00000511319	4	99948384	99948389	Nanopore	11.7871	-	Boulias,Koertel	GGACT	yes	985	989	ENSG00000164032	H2AFZ
ENST00000511348	4	99948384	99948389	Nanopore	11.7871	-	Boulias,Koertel	GGACT	yes	1540	1544	ENSG00000164032	H2AFZ
ENST00000529158	4	99948384	99948389	Nanopore	11.7871	-	Boulias,Koertel	GGACT	yes	509	513	ENSG00000164032	H2AFZ
ENST00000651623	4	99948384	99948389	Nanopore	11.7871	-	Boulias,Koertel	GGACT	yes	567	571	ENSG00000164032	H2AFZ
ENST00000367569	6	144095232	144095237	Nanopore	11.7531	-	Boulias,Koertel	AGACT	yes	337	341	ENSG00000169976	SF3B5
ENST00000294189	3	51993725	51993730	Nanopore	11.7394	-	Boulias,Koh	GGACA	yes	593	597	ENSG00000162244	RPL29
ENST00000466397	3	51993725	51993730	Nanopore	11.7394	-	Boulias,Koh	GGACA	yes	640	644	ENSG00000162244	RPL29
ENST00000475248	3	51993725	51993730	Nanopore	11.7394	-	Boulias,Koh	GGACA	yes	544	548	ENSG00000162244	RPL29
ENST00000479017	3	51993725	51993730	Nanopore	11.7394	-	Boulias,Koh	GGACA	yes	569	573	ENSG00000162244	RPL29
ENST00000480306	3	51993725	51993730	Nanopore	11.7394	-	Boulias,Koh	GGACA	yes	617	621	ENSG00000162244	RPL29
ENST00000495383	3	51993725	51993730	Nanopore	11.7394	-	Boulias,Koh	GGACA	yes	612	616	ENSG00000162244	RPL29
ENST00000648640	3	51993725	51993730	Nanopore	11.7394	-	Boulias,Koh	GGACA	yes	702	706	ENSG00000162244	RPL29
ENST00000257904	12	57748470	57748475	Nanopore	11.7221	-	Boulias,Koertel	GGACA	yes	1117	1121	ENSG00000135446	CDK4
ENST00000312990	12	57748470	57748475	Nanopore	11.7221	-	Boulias,Koertel	GGACA	yes	902	906	ENSG00000135446	CDK4
ENST00000549606	12	57748470	57748475	Nanopore	11.7221	-	Boulias,Koertel	GGACA	yes	509	513	ENSG00000135446	CDK4
ENST00000552713	12	57748470	57748475	Nanopore	11.7221	-	Boulias,Koertel	GGACA	yes	621	625	ENSG00000135446	CDK4
ENST00000309311	19	3976573	3976578	Nanopore	11.6844	-	Boulias	GGACA	yes	2636	2640	ENSG00000167658	EEF2
ENST00000361611	14	23026029	23026034	Nanopore	11.6702	-	Boulias,Koertel,Koh	GGACA	yes	1111	1115	ENSG00000100804	PSMB5
ENST00000425762	14	23026029	23026034	Nanopore	11.6702	-	Boulias,Koertel,Koh	GGACA	yes	768	772	ENSG00000100804	PSMB5
ENST00000460922	14	23026029	23026034	Nanopore	11.6702	-	Boulias,Koertel,Koh	GGACA	yes	553	557	ENSG00000100804	PSMB5
ENST00000493471	14	23026029	23026034	Nanopore	11.6702	-	Boulias,Koertel,Koh	GGACA	yes	941	945	ENSG00000100804	PSMB5
ENST00000392369	12	130876170	130876175	Nanopore	11.6502	+		TAAGA	no	1420	1424	ENSG00000132341	RAN
ENST00000448750	12	130876170	130876175	Nanopore	11.6502	+		TAAGA	no	950	954	ENSG00000132341	RAN
ENST00000541630	12	130876170	130876175	Nanopore	11.6502	+		TAAGA	no	913	917	ENSG00000132341	RAN
ENST00000541679	12	130876170	130876175	Nanopore	11.6502	+		TAAGA	no	509	513	ENSG00000132341	RAN
ENST00000543796	12	130876170	130876175	Nanopore	11.6502	+		TAAGA	no	967	971	ENSG00000132341	RAN
ENST00000345523	19	50797887	50797892	Nanopore	11.6128	-	Boulias,Koertel	GGACA	yes	1316	1320	ENSG00000167747	C19orf48
ENST00000391812	19	50797887	50797892	Nanopore	11.6128	-	Boulias,Koertel	GGACA	yes	1479	1483	ENSG00000167747	C19orf48
ENST00000596655	19	50797887	50797892	Nanopore	11.6128	-	Boulias,Koertel	GGACA	yes	1508	1512	ENSG00000167747	C19orf48
ENST00000598463	19	50797887	50797892	Nanopore	11.6128	-	Boulias,Koertel	GGACA	yes	1656	1660	ENSG00000167747	C19orf48
ENST00000641834	19	50797887	50797892	Nanopore	11.6128	-	Boulias,Koertel	GGACA	yes	1530	1534	ENSG00000167747	C19orf48
ENST00000215570	19	2426821	2426826	Nanopore	11.6025	-	Boulias,Koertel,Koh	GGACT	yes	463	467	ENSG00000099800	TIMM13
ENST00000591871	19	2426821	2426826	Nanopore	11.6025	-	Boulias,Koertel,Koh	GGACT	yes	370	374	ENSG00000099800	TIMM13
ENST00000339647	12	124911920	124911925	Nanopore	11.6014	-	Boulias,Koh	TGACT	yes	1914	1918	ENSG00000150991	UBC
ENST00000536769	12	124911920	124911925	Nanopore	11.6014	-	Boulias,Koh	TGACT	yes	3424	3428	ENSG00000150991	UBC
ENST00000538617	12	124911920	124911925	Nanopore	11.6014	-	Boulias,Koh	TGACT	yes	1024	1028	ENSG00000150991	UBC
ENST00000546120	12	124911920	124911925	Nanopore	11.6014	-	Boulias,Koh	TGACT	yes	497	501	ENSG00000150991	UBC
	22	35838493	35838498	Nanopore	11.4752	-		GGACT	yes	-1	-1
ENST00000320912	4	6641041	6641046	Nanopore	11.412	+	Boulias,Koertel,Koh	GGACA	yes	833	837	ENSG00000179010	MRFAP1
ENST00000382581	4	6641041	6641046	Nanopore	11.412	+	Boulias,Koertel,Koh	GGACA	yes	352	356	ENSG00000179010	MRFAP1
ENST00000507420	4	6641041	6641046	Nanopore	11.412	+	Boulias,Koertel,Koh	GGACA	yes	285	289	ENSG00000179010	MRFAP1
ENST00000512914	4	6641041	6641046	Nanopore	11.412	+	Boulias,Koertel,Koh	GGACA	yes	329	333	ENSG00000179010	MRFAP1
ENST00000617365	4	6641041	6641046	Nanopore	11.412	+	Boulias,Koertel,Koh	GGACA	yes	952	956	ENSG00000179010	MRFAP1
ENST00000225972	17	50382916	50382921	Nanopore	11.3205	-	Boulias,Koertel,Koh	GGACA	yes	1197	1201	ENSG00000108829	LRRC59
ENST00000295008	1	228106734	228106739	Nanopore	11.3182	-	Boulias,Koh	GGACA	yes	572	576	ENSG00000162910	MRPL55
ENST00000336300	1	228106734	228106739	Nanopore	11.3182	-	Boulias,Koh	GGACA	yes	662	666	ENSG00000162910	MRPL55
ENST00000336520	1	228106734	228106739	Nanopore	11.3182	-	Boulias,Koh	GGACA	yes	684	688	ENSG00000162910	MRPL55
ENST00000348259	1	228106734	228106739	Nanopore	11.3182	-	Boulias,Koh	GGACA	yes	601	605	ENSG00000162910	MRPL55
ENST00000366731	1	228106734	228106739	Nanopore	11.3182	-	Boulias,Koh	GGACA	yes	1363	1367	ENSG00000162910	MRPL55
ENST00000366732	1	228106734	228106739	Nanopore	11.3182	-	Boulias,Koh	GGACA	yes	662	666	ENSG00000162910	MRPL55
ENST00000366733	1	228106734	228106739	Nanopore	11.3182	-	Boulias,Koh	GGACA	yes	774	778	ENSG00000162910	MRPL55
ENST00000366734	1	228106734	228106739	Nanopore	11.3182	-	Boulias,Koh	GGACA	yes	930	934	ENSG00000162910	MRPL55
ENST00000366735	1	228106734	228106739	Nanopore	11.3182	-	Boulias,Koh	GGACA	yes	1152	1156	ENSG00000162910	MRPL55
ENST00000366736	1	228106734	228106739	Nanopore	11.3182	-	Boulias,Koh	GGACA	yes	600	604	ENSG00000162910	MRPL55
ENST00000366738	1	228106734	228106739	Nanopore	11.3182	-	Boulias,Koh	GGACA	yes	645	649	ENSG00000162910	MRPL55
ENST00000366739	1	228106734	228106739	Nanopore	11.3182	-	Boulias,Koh	GGACA	yes	581	585	ENSG00000162910	MRPL55
ENST00000366740	1	228106734	228106739	Nanopore	11.3182	-	Boulias,Koh	GGACA	yes	584	588	ENSG00000162910	MRPL55
ENST00000366741	1	228106734	228106739	Nanopore	11.3182	-	Boulias,Koh	GGACA	yes	543	547	ENSG00000162910	MRPL55
ENST00000366742	1	228106734	228106739	Nanopore	11.3182	-	Boulias,Koh	GGACA	yes	570	574	ENSG00000162910	MRPL55
ENST00000366744	1	228106734	228106739	Nanopore	11.3182	-	Boulias,Koh	GGACA	yes	666	670	ENSG00000162910	MRPL55
ENST00000366746	1	228106734	228106739	Nanopore	11.3182	-	Boulias,Koh	GGACA	yes	505	509	ENSG00000162910	MRPL55
ENST00000366747	1	228106734	228106739	Nanopore	11.3182	-	Boulias,Koh	GGACA	yes	543	547	ENSG00000162910	MRPL55
ENST00000391867	1	228106734	228106739	Nanopore	11.3182	-	Boulias,Koh	GGACA	yes	613	617	ENSG00000162910	MRPL55
ENST00000430433	1	228106734	228106739	Nanopore	11.3182	-	Boulias,Koh	GGACA	yes	805	809	ENSG00000162910	MRPL55
ENST00000459783	1	228106734	228106739	Nanopore	11.3182	-	Boulias,Koh	GGACA	yes	634	638	ENSG00000162910	MRPL55
ENST00000465268	1	228106734	228106739	Nanopore	11.3182	-	Boulias,Koh	GGACA	yes	788	792	ENSG00000162910	MRPL55
ENST00000311528	16	89563179	89563184	Nanopore	11.3181	+	Boulias,Koertel,Koh	AGACA	yes	850	854	ENSG00000167526	RPL13
ENST00000393099	16	89563179	89563184	Nanopore	11.3181	+	Boulias,Koertel,Koh	AGACA	yes	1023	1027	ENSG00000167526	RPL13
ENST00000452368	16	89563179	89563184	Nanopore	11.3181	+	Boulias,Koertel,Koh	AGACA	yes	683	687	ENSG00000167526	RPL13
ENST00000472354	16	89563179	89563184	Nanopore	11.3181	+	Boulias,Koertel,Koh	AGACA	yes	373	377	ENSG00000167526	RPL13
ENST00000562879	16	89563179	89563184	Nanopore	11.3181	+	Boulias,Koertel,Koh	AGACA	yes	665	669	ENSG00000167526	RPL13
ENST00000271628	1	149926675	149926680	Nanopore	11.298	-	Koh	GGACC	yes	446	450	ENSG00000143368	SF3B4
ENST00000457312	1	149926675	149926680	Nanopore	11.298	-	Koh	GGACC	yes	528	532	ENSG00000143368	SF3B4
ENST00000252818	19	18280691	18280696	Nanopore	11.2922	-	Boulias,Koertel	GGACA	yes	927	931	ENSG00000130522	JUND
ENST00000600972	19	18280691	18280696	Nanopore	11.2922	-	Boulias,Koertel	GGACA	yes	234	238	ENSG00000130522	JUND
	9	133020970	133020975	Nanopore	11.2124	+		AAAGA	no	-1	-1
ENST00000314940	5	137752876	137752881	Nanopore	11.2056	-	Boulias	GGACC	yes	1496	1500	ENSG00000177733	HNRNPA0
ENST00000221576	19	13778247	13778252	Nanopore	11.107	+	Koertel,Koh	GGACC	yes	293	297	ENSG00000104979	C19orf53
ENST00000588234	19	13778247	13778252	Nanopore	11.107	+	Koertel,Koh	GGACC	yes	372	376	ENSG00000104979	C19orf53
ENST00000588841	19	13778247	13778252	Nanopore	11.107	+	Koertel,Koh	GGACC	yes	344	348	ENSG00000104979	C19orf53
ENST00000588858	19	13778247	13778252	Nanopore	11.107	+	Koertel,Koh	GGACC	yes	453	457	ENSG00000104979	C19orf53
ENST00000593274	19	13778247	13778252	Nanopore	11.107	+	Koertel,Koh	GGACC	yes	277	281	ENSG00000104979	C19orf53
ENST00000329421	1	32334556	32334561	Nanopore	11.0204	-		AAAAC	no	824	828	ENSG00000175130	MARCKSL1
ENST00000309268	6	73517709	73517714	Nanopore	11.0082	-		AAAAG	no	1548	1552	ENSG00000156508	EEF1A1
ENST00000316292	6	73517709	73517714	Nanopore	11.0082	-		AAAAG	no	2477	2481	ENSG00000156508	EEF1A1
ENST00000331523	6	73517709	73517714	Nanopore	11.0082	-		AAAAG	no	1730	1734	ENSG00000156508	EEF1A1
ENST00000490569	6	73517709	73517714	Nanopore	11.0082	-		AAAAG	no	1607	1611	ENSG00000156508	EEF1A1
ENST00000491404	6	73517709	73517714	Nanopore	11.0082	-		AAAAG	no	434	438	ENSG00000156508	EEF1A1
ENST00000610520	6	73517709	73517714	Nanopore	11.0082	-		AAAAG	no	1485	1489	ENSG00000156508	EEF1A1
ENST00000615060	6	73517709	73517714	Nanopore	11.0082	-		AAAAG	no	1546	1550	ENSG00000156508	EEF1A1
ENST00000242784	19	12730927	12730932	Nanopore	10.9881	-	Boulias,Koertel,Koh	GGACT	yes	587	591	ENSG00000123144	TRIR
ENST00000588213	19	12730927	12730932	Nanopore	10.9881	-	Boulias,Koertel,Koh	GGACT	yes	551	555	ENSG00000123144	TRIR
ENST00000589590	19	12730927	12730932	Nanopore	10.9881	-	Boulias,Koertel,Koh	GGACT	yes	647	651	ENSG00000123144	TRIR
ENST00000591254	19	12730927	12730932	Nanopore	10.9881	-	Boulias,Koertel,Koh	GGACT	yes	696	700	ENSG00000123144	TRIR
ENST00000592273	19	12730927	12730932	Nanopore	10.9881	-	Boulias,Koertel,Koh	GGACT	yes	491	495	ENSG00000123144	TRIR
ENST00000294189	3	51993728	51993733	Nanopore	10.9771	-		TGAGG	no	590	594	ENSG00000162244	RPL29
ENST00000466397	3	51993728	51993733	Nanopore	10.9771	-		TGAGG	no	637	641	ENSG00000162244	RPL29
ENST00000475248	3	51993728	51993733	Nanopore	10.9771	-		TGAGG	no	541	545	ENSG00000162244	RPL29
ENST00000479017	3	51993728	51993733	Nanopore	10.9771	-		TGAGG	no	566	570	ENSG00000162244	RPL29
ENST00000480306	3	51993728	51993733	Nanopore	10.9771	-		TGAGG	no	614	618	ENSG00000162244	RPL29
ENST00000495383	3	51993728	51993733	Nanopore	10.9771	-		TGAGG	no	609	613	ENSG00000162244	RPL29
ENST00000648640	3	51993728	51993733	Nanopore	10.9771	-		TGAGG	no	699	703	ENSG00000162244	RPL29
ENST00000303151	7	100707259	100707264	Nanopore	10.9689	+	Boulias,Koertel,Koh	AGACA	yes	624	628	ENSG00000172336	POP7
ENST00000300851	16	31090983	31090988	Nanopore	10.9378	-	Boulias,Koertel,Koh	GGACC	yes	730	734	ENSG00000167397	VKORC1
ENST00000319788	16	31090983	31090988	Nanopore	10.9378	-	Boulias,Koertel,Koh	GGACC	yes	931	935	ENSG00000167397	VKORC1
ENST00000354895	16	31090983	31090988	Nanopore	10.9378	-	Boulias,Koertel,Koh	GGACC	yes	755	759	ENSG00000167397	VKORC1
ENST00000394975	16	31090983	31090988	Nanopore	10.9378	-	Boulias,Koertel,Koh	GGACC	yes	706	710	ENSG00000167397	VKORC1
ENST00000420057	16	31090983	31090988	Nanopore	10.9378	-	Boulias,Koertel,Koh	GGACC	yes	600	604	ENSG00000167397	VKORC1
ENST00000319285	16	30424214	30424219	Nanopore	10.9177	-	Boulias,Koertel	GGACT	yes	622	626	ENSG00000179958	DCTPP1
ENST00000565758	16	30424214	30424219	Nanopore	10.9177	-	Boulias,Koertel	GGACT	yes	564	568	ENSG00000179958	DCTPP1
ENST00000567983	16	30424214	30424219	Nanopore	10.9177	-	Boulias,Koertel	GGACT	yes	280	284	ENSG00000179958	DCTPP1
ENST00000568434	16	30424214	30424219	Nanopore	10.9177	-	Boulias,Koertel	GGACT	yes	548	552	ENSG00000179958	DCTPP1
ENST00000568973	16	30424214	30424219	Nanopore	10.9177	-	Boulias,Koertel	GGACT	yes	638	642	ENSG00000179958	DCTPP1
	12	93083371	93083376	Nanopore	10.903	-		GGACT	yes	-1	-1
ENST00000371443	9	137552386	137552391	Nanopore	10.8275	+	Boulias,Koertel,Koh	GGACT	yes	414	418	ENSG00000182154	MRPL41
ENST00000333676	17	81707253	81707258	Nanopore	10.8243	+	Boulias,Koertel,Koh	GGACT	yes	746	750	ENSG00000262814	MRPL12
ENST00000332859	21	44806849	44806854	Nanopore	10.817	-	Boulias,Koertel	GGACA	yes	570	574	ENSG00000184900	SUMO3
ENST00000397898	21	44806849	44806854	Nanopore	10.817	-	Boulias,Koertel	GGACA	yes	542	546	ENSG00000184900	SUMO3
ENST00000411651	21	44806849	44806854	Nanopore	10.817	-	Boulias,Koertel	GGACA	yes	684	688	ENSG00000184900	SUMO3
ENST00000479153	21	44806849	44806854	Nanopore	10.817	-	Boulias,Koertel	GGACA	yes	499	503	ENSG00000184900	SUMO3
ENST00000320912	4	6642232	6642237	Nanopore	10.7984	+	Boulias,Koertel,Koh	GGACT	yes	1553	1557	ENSG00000179010	MRFAP1
ENST00000382581	4	6642232	6642237	Nanopore	10.7984	+	Boulias,Koertel,Koh	GGACT	yes	1072	1076	ENSG00000179010	MRFAP1
ENST00000512914	4	6642232	6642237	Nanopore	10.7984	+	Boulias,Koertel,Koh	GGACT	yes	1520	1524	ENSG00000179010	MRFAP1
ENST00000617365	4	6642232	6642237	Nanopore	10.7984	+	Boulias,Koertel,Koh	GGACT	yes	1600	1604	ENSG00000179010	MRFAP1
ENST00000305218	11	64204268	64204273	Nanopore	10.7854	+	Boulias,Koertel,Koh	AGACT	yes	1922	1926	ENSG00000168439	STIP1
ENST00000358794	11	64204268	64204273	Nanopore	10.7854	+	Boulias,Koertel,Koh	AGACT	yes	2469	2473	ENSG00000168439	STIP1
ENST00000538945	11	64204268	64204273	Nanopore	10.7854	+	Boulias,Koertel,Koh	AGACT	yes	1761	1765	ENSG00000168439	STIP1
ENST00000309311	19	3976329	3976334	Nanopore	10.7556	-		GTAGG	no	2880	2884	ENSG00000167658	EEF2
ENST00000242577	12	120498216	120498221	Nanopore	10.7373	+	Boulias,Koertel,Koh	GGACT	yes	387	391	ENSG00000088986	DYNLL1
ENST00000392508	12	120498216	120498221	Nanopore	10.7373	+	Boulias,Koertel,Koh	GGACT	yes	423	427	ENSG00000088986	DYNLL1
ENST00000392509	12	120498216	120498221	Nanopore	10.7373	+	Boulias,Koertel,Koh	GGACT	yes	538	542	ENSG00000088986	DYNLL1
ENST00000548342	12	120498216	120498221	Nanopore	10.7373	+	Boulias,Koertel,Koh	GGACT	yes	642	646	ENSG00000088986	DYNLL1
ENST00000549989	12	120498216	120498221	Nanopore	10.7373	+	Boulias,Koertel,Koh	GGACT	yes	586	590	ENSG00000088986	DYNLL1
ENST00000552316	12	120498216	120498221	Nanopore	10.7373	+	Boulias,Koertel,Koh	GGACT	yes	394	398	ENSG00000088986	DYNLL1
ENST00000552870	12	120498216	120498221	Nanopore	10.7373	+	Boulias,Koertel,Koh	GGACT	yes	340	344	ENSG00000088986	DYNLL1
ENST00000311528	16	89563177	89563182	Nanopore	10.7326	+		AAAGA	no	848	852	ENSG00000167526	RPL13
ENST00000393099	16	89563177	89563182	Nanopore	10.7326	+		AAAGA	no	1021	1025	ENSG00000167526	RPL13
ENST00000452368	16	89563177	89563182	Nanopore	10.7326	+		AAAGA	no	681	685	ENSG00000167526	RPL13
ENST00000472354	16	89563177	89563182	Nanopore	10.7326	+		AAAGA	no	371	375	ENSG00000167526	RPL13
ENST00000562879	16	89563177	89563182	Nanopore	10.7326	+		AAAGA	no	663	667	ENSG00000167526	RPL13
ENST00000219782	16	29807741	29807746	Nanopore	10.6975	+	Boulias,Koertel	GGACC	yes	1063	1067	ENSG00000103495	MAZ
ENST00000322945	16	29807741	29807746	Nanopore	10.6975	+	Boulias,Koertel	GGACC	yes	1130	1134	ENSG00000103495	MAZ
ENST00000545521	16	29807741	29807746	Nanopore	10.6975	+	Boulias,Koertel	GGACC	yes	927	931	ENSG00000103495	MAZ
ENST00000567444	16	29807741	29807746	Nanopore	10.6975	+	Boulias,Koertel	GGACC	yes	207	211	ENSG00000103495	MAZ
ENST00000616501	16	29807741	29807746	Nanopore	10.6975	+	Boulias,Koertel	GGACC	yes	369	373	ENSG00000103495	MAZ
ENST00000331483	17	81843551	81843556	Nanopore	10.6911	-	Boulias,Koertel,Koh	GGACT	yes	2047	2051	ENSG00000185624	P4HB
ENST00000415593	17	81843551	81843556	Nanopore	10.6911	-	Boulias,Koertel,Koh	GGACT	yes	1279	1283	ENSG00000185624	P4HB
ENST00000473021	17	81843551	81843556	Nanopore	10.6911	-	Boulias,Koertel,Koh	GGACT	yes	850	854	ENSG00000185624	P4HB
ENST00000575069	17	81843551	81843556	Nanopore	10.6911	-	Boulias,Koertel,Koh	GGACT	yes	2058	2062	ENSG00000185624	P4HB
ENST00000576390	17	81843551	81843556	Nanopore	10.6911	-	Boulias,Koertel,Koh	GGACT	yes	342	346	ENSG00000185624	P4HB
ENST00000412532	19	46775462	46775467	Nanopore	10.6664	-	Boulias,Koertel,Koh	GGACA	yes	1207	1211	ENSG00000105281	SLC1A5
ENST00000434726	19	46775462	46775467	Nanopore	10.6664	-	Boulias,Koertel,Koh	GGACA	yes	1290	1294	ENSG00000105281	SLC1A5
ENST00000542575	19	46775462	46775467	Nanopore	10.6664	-	Boulias,Koertel,Koh	GGACA	yes	2298	2302	ENSG00000105281	SLC1A5
ENST00000594991	19	46775462	46775467	Nanopore	10.6664	-	Boulias,Koertel,Koh	GGACA	yes	1449	1453	ENSG00000105281	SLC1A5
ENST00000391857	19	49491822	49491827	Nanopore	10.6578	+		AAAGA	no	642	646	ENSG00000142541	RPL13A
ENST00000467825	19	49491822	49491827	Nanopore	10.6578	+		AAAGA	no	640	644	ENSG00000142541	RPL13A
ENST00000477613	19	49491822	49491827	Nanopore	10.6578	+		AAAGA	no	730	734	ENSG00000142541	RPL13A
ENST00000479992	19	49491822	49491827	Nanopore	10.6578	+		AAAGA	no	812	816	ENSG00000142541	RPL13A
ENST00000488946	19	49491822	49491827	Nanopore	10.6578	+		AAAGA	no	1830	1834	ENSG00000142541	RPL13A
ENST00000621674	19	49491822	49491827	Nanopore	10.6578	+		AAAGA	no	620	624	ENSG00000142541	RPL13A
ENST00000624069	19	49491822	49491827	Nanopore	10.6578	+		AAAGA	no	637	641	ENSG00000142541	RPL13A
ENST00000177742	16	1772171	1772176	Nanopore	10.6077	-	Boulias,Koertel	GGACC	yes	754	758	ENSG00000074071	MRPS34
ENST00000397375	16	1772171	1772176	Nanopore	10.6077	-	Boulias,Koertel	GGACC	yes	738	742	ENSG00000074071	MRPS34
ENST00000569585	16	1772171	1772176	Nanopore	10.6077	-	Boulias,Koertel	GGACC	yes	433	437	ENSG00000074071	MRPS34
ENST00000258105	2	74472072	74472077	Nanopore	10.5813	-	Boulias	GGACA	yes	401	405	ENSG00000204822	MRPL53
ENST00000409710	2	74472072	74472077	Nanopore	10.5813	-	Boulias	GGACA	yes	295	299	ENSG00000204822	MRPL53
ENST00000454193	2	74472072	74472077	Nanopore	10.5813	-	Boulias	GGACA	yes	2218	2222	ENSG00000135637	CCDC142
ENST00000467349	2	74472072	74472077	Nanopore	10.5813	-	Boulias	GGACA	yes	366	370	ENSG00000204822	MRPL53
ENST00000468875	2	74472072	74472077	Nanopore	10.5813	-	Boulias	GGACA	yes	490	494	ENSG00000204822	MRPL53
ENST00000331334	14	95544171	95544176	Nanopore	10.577	+	Boulias,Koertel	AGACT	yes	561	565	ENSG00000182512	GLRX5
ENST00000553672	14	95544171	95544176	Nanopore	10.577	+	Boulias,Koertel	AGACT	yes	527	531	ENSG00000182512	GLRX5
ENST00000557731	14	95544171	95544176	Nanopore	10.577	+	Boulias,Koertel	AGACT	yes	1311	1315	ENSG00000182512	GLRX5
ENST00000341116	22	37029523	37029528	Nanopore	10.5427	+	Boulias,Koertel,Koh	GGACA	yes	1209	1213	ENSG00000128309	MPST
ENST00000397225	22	37029523	37029528	Nanopore	10.5427	+	Boulias,Koertel,Koh	GGACA	yes	1819	1823	ENSG00000128309	MPST
ENST00000401419	22	37029523	37029528	Nanopore	10.5427	+	Boulias,Koertel,Koh	GGACA	yes	1068	1072	ENSG00000128309	MPST
ENST00000404393	22	37029523	37029528	Nanopore	10.5427	+	Boulias,Koertel,Koh	GGACA	yes	1057	1061	ENSG00000128309	MPST
ENST00000404802	22	37029523	37029528	Nanopore	10.5427	+	Boulias,Koertel,Koh	GGACA	yes	1183	1187	ENSG00000128309	MPST
ENST00000429360	22	37029523	37029528	Nanopore	10.5427	+	Boulias,Koertel,Koh	GGACA	yes	1033	1037	ENSG00000128309	MPST
ENST00000485587	22	37029523	37029528	Nanopore	10.5427	+	Boulias,Koertel,Koh	GGACA	yes	5584	5588	ENSG00000128309	MPST
ENST00000242784	19	12730809	12730814	Nanopore	10.5333	-	Boulias,Koertel	GGACT	yes	705	709	ENSG00000123144	TRIR
ENST00000588213	19	12730809	12730814	Nanopore	10.5333	-	Boulias,Koertel	GGACT	yes	669	673	ENSG00000123144	TRIR
ENST00000589590	19	12730809	12730814	Nanopore	10.5333	-	Boulias,Koertel	GGACT	yes	765	769	ENSG00000123144	TRIR
ENST00000591254	19	12730809	12730814	Nanopore	10.5333	-	Boulias,Koertel	GGACT	yes	814	818	ENSG00000123144	TRIR
ENST00000592273	19	12730809	12730814	Nanopore	10.5333	-	Boulias,Koertel	GGACT	yes	609	613	ENSG00000123144	TRIR
ENST00000345523	19	50798068	50798073	Nanopore	10.5152	-		ACATG	no	1135	1139	ENSG00000167747	C19orf48
ENST00000391812	19	50798068	50798073	Nanopore	10.5152	-		ACATG	no	1298	1302	ENSG00000167747	C19orf48
ENST00000596655	19	50798068	50798073	Nanopore	10.5152	-		ACATG	no	1327	1331	ENSG00000167747	C19orf48
ENST00000598463	19	50798068	50798073	Nanopore	10.5152	-		ACATG	no	1475	1479	ENSG00000167747	C19orf48
ENST00000641834	19	50798068	50798073	Nanopore	10.5152	-		ACATG	no	1349	1353	ENSG00000167747	C19orf48
ENST00000393910	17	41825301	41825306	Nanopore	10.5	-	Boulias,Koertel,Koh	GGACC	yes	1185	1189	ENSG00000141698	NT5C3B
ENST00000469698	17	41825301	41825306	Nanopore	10.5	-	Boulias,Koertel,Koh	GGACC	yes	1448	1452	ENSG00000141698	NT5C3B
ENST00000470690	17	41825301	41825306	Nanopore	10.5	-	Boulias,Koertel,Koh	GGACC	yes	1650	1654	ENSG00000141698	NT5C3B
ENST00000517701	17	41825301	41825306	Nanopore	10.5	-	Boulias,Koertel,Koh	GGACC	yes	903	907	ENSG00000141698	NT5C3B
ENST00000521789	17	41825301	41825306	Nanopore	10.5	-	Boulias,Koertel,Koh	GGACC	yes	887	891	ENSG00000141698	NT5C3B
ENST00000523903	17	41825301	41825306	Nanopore	10.5	-	Boulias,Koertel,Koh	GGACC	yes	1409	1413	ENSG00000141698	NT5C3B
	10	96750905	96750910	Nanopore	10.4593	+		TAAAG	no	-1	-1
ENST00000303151	7	100707313	100707318	Nanopore	10.4067	+	Boulias,Koertel,Koh	GGACC	yes	678	682	ENSG00000172336	POP7
ENST00000381683	22	37878032	37878037	Nanopore	10.3897	+	Boulias,Koertel,Koh	GGACC	yes	1326	1330	ENSG00000100129	EIF3L
ENST00000406934	22	37878032	37878037	Nanopore	10.3897	+	Boulias,Koertel,Koh	GGACC	yes	1858	1862	ENSG00000100129	EIF3L
ENST00000412331	22	37878032	37878037	Nanopore	10.3897	+	Boulias,Koertel,Koh	GGACC	yes	2019	2023	ENSG00000100129	EIF3L
ENST00000477256	22	37878032	37878037	Nanopore	10.3897	+	Boulias,Koertel,Koh	GGACC	yes	1466	1470	ENSG00000100129	EIF3L
ENST00000482600	22	37878032	37878037	Nanopore	10.3897	+	Boulias,Koertel,Koh	GGACC	yes	869	873	ENSG00000100129	EIF3L
ENST00000623726	22	37878032	37878037	Nanopore	10.3897	+	Boulias,Koertel,Koh	GGACC	yes	1886	1890	ENSG00000279738
ENST00000624234	22	37878032	37878037	Nanopore	10.3897	+	Boulias,Koertel,Koh	GGACC	yes	1515	1519	ENSG00000100129	EIF3L
ENST00000652021	22	37878032	37878037	Nanopore	10.3897	+	Boulias,Koertel,Koh	GGACC	yes	1468	1472	ENSG00000100129	EIF3L
ENST00000372524	10	75399862	75399867	Nanopore	10.3734	-	Koertel,Koh	GGACC	yes	1168	1172	ENSG00000165655	ZNF503
ENST00000372014	6	44113813	44113818	Nanopore	10.343	-	Boulias,Koertel,Koh	GGACT	yes	590	594	ENSG00000180992	MRPL14
	9	133020969	133020974	Nanopore	10.3135	+		AAAAG	no	-1	-1
ENST00000391857	19	49491824	49491829	Nanopore	10.3041	+	Boulias,Koertel	AGACT	yes	644	648	ENSG00000142541	RPL13A
ENST00000467825	19	49491824	49491829	Nanopore	10.3041	+	Boulias,Koertel	AGACT	yes	642	646	ENSG00000142541	RPL13A
ENST00000477613	19	49491824	49491829	Nanopore	10.3041	+	Boulias,Koertel	AGACT	yes	732	736	ENSG00000142541	RPL13A
ENST00000479992	19	49491824	49491829	Nanopore	10.3041	+	Boulias,Koertel	AGACT	yes	814	818	ENSG00000142541	RPL13A
ENST00000488946	19	49491824	49491829	Nanopore	10.3041	+	Boulias,Koertel	AGACT	yes	1832	1836	ENSG00000142541	RPL13A
ENST00000621674	19	49491824	49491829	Nanopore	10.3041	+	Boulias,Koertel	AGACT	yes	622	626	ENSG00000142541	RPL13A
ENST00000624069	19	49491824	49491829	Nanopore	10.3041	+	Boulias,Koertel	AGACT	yes	639	643	ENSG00000142541	RPL13A
ENST00000338825	8	38060206	38060211	Nanopore	10.291	+	Boulias,Koertel,Koh	GGACA	yes	669	673	ENSG00000187840	EIF4EBP1
ENST00000520657	8	38060206	38060211	Nanopore	10.291	+	Boulias,Koertel,Koh	GGACA	yes	537	541	ENSG00000187840	EIF4EBP1
ENST00000334828	10	97432831	97432836	Nanopore	10.2568	+		GGACT	yes	1190	1194	ENSG00000171314	PGAM1
	10	96750904	96750909	Nanopore	10.2563	+		ATAAA	no	-1	-1
ENST00000330029	22	29769867	29769872	Nanopore	10.2531	+		ACAGA	no	371	375	ENSG00000184076	UQCR10
ENST00000401406	22	29769867	29769872	Nanopore	10.2531	+		ACAGA	no	425	429	ENSG00000184076	UQCR10
ENST00000321301	9	37588787	37588792	Nanopore	10.2263	-	Boulias,Koh	GGACA	yes	327	331	ENSG00000175768	TOMM5
ENST00000377773	9	37588787	37588792	Nanopore	10.2263	-	Boulias,Koh	GGACA	yes	429	433	ENSG00000175768	TOMM5
ENST00000401811	9	37588787	37588792	Nanopore	10.2263	-	Boulias,Koh	GGACA	yes	455	459	ENSG00000175768	TOMM5
ENST00000540557	9	37588787	37588792	Nanopore	10.2263	-	Boulias,Koh	GGACA	yes	2212	2216	ENSG00000255872
ENST00000544379	9	37588787	37588792	Nanopore	10.2263	-	Boulias,Koh	GGACA	yes	485	489	ENSG00000175768	TOMM5
ENST00000544475	9	37588787	37588792	Nanopore	10.2263	-	Boulias,Koh	GGACA	yes	83	87	ENSG00000256966
ENST00000221576	19	13778288	13778293	Nanopore	10.2182	+		GGACC	yes	334	338	ENSG00000104979	C19orf53
ENST00000588234	19	13778288	13778293	Nanopore	10.2182	+		GGACC	yes	413	417	ENSG00000104979	C19orf53
ENST00000588841	19	13778288	13778293	Nanopore	10.2182	+		GGACC	yes	385	389	ENSG00000104979	C19orf53
ENST00000588858	19	13778288	13778293	Nanopore	10.2182	+		GGACC	yes	494	498	ENSG00000104979	C19orf53
ENST00000593274	19	13778288	13778293	Nanopore	10.2182	+		GGACC	yes	318	322	ENSG00000104979	C19orf53
ENST00000272233	2	20448151	20448156	Nanopore	10.1712	+	Boulias,Koertel,Koh	GGACC	yes	1079	1083	ENSG00000143878	RHOB
ENST00000320912	4	6642491	6642496	Nanopore	10.1644	+	Boulias,Koertel,Koh	GGACT	yes	1812	1816	ENSG00000179010	MRFAP1
ENST00000382581	4	6642491	6642496	Nanopore	10.1644	+	Boulias,Koertel,Koh	GGACT	yes	1331	1335	ENSG00000179010	MRFAP1
ENST00000512914	4	6642491	6642496	Nanopore	10.1644	+	Boulias,Koertel,Koh	GGACT	yes	1779	1783	ENSG00000179010	MRFAP1
ENST00000617365	4	6642491	6642496	Nanopore	10.1644	+	Boulias,Koertel,Koh	GGACT	yes	1859	1863	ENSG00000179010	MRFAP1
ENST00000372524	10	75398447	75398452	Nanopore	10.1493	-	Boulias,Koertel,Koh	GGACT	yes	2583	2587	ENSG00000165655	ZNF503
ENST00000313511	16	28842852	28842857	Nanopore	10.1273	-	Boulias,Koertel	GGACA	yes	1565	1569	ENSG00000178952	TUFM
ENST00000569217	16	28842852	28842857	Nanopore	10.1273	-	Boulias,Koertel	GGACA	yes	795	799	ENSG00000178952	TUFM
ENST00000227378	11	123059835	123059840	Nanopore	10.1134	-	Boulias,Koertel,Koh	GGACA	yes	761	765	ENSG00000109971	HSPA8
ENST00000453788	11	123059835	123059840	Nanopore	10.1134	-	Boulias,Koertel,Koh	GGACA	yes	1030	1034	ENSG00000109971	HSPA8
ENST00000526110	11	123059835	123059840	Nanopore	10.1134	-	Boulias,Koertel,Koh	GGACA	yes	703	707	ENSG00000109971	HSPA8
ENST00000527983	11	123059835	123059840	Nanopore	10.1134	-	Boulias,Koertel,Koh	GGACA	yes	902	906	ENSG00000109971	HSPA8
ENST00000528292	11	123059835	123059840	Nanopore	10.1134	-	Boulias,Koertel,Koh	GGACA	yes	748	752	ENSG00000109971	HSPA8
ENST00000532091	11	123059835	123059840	Nanopore	10.1134	-	Boulias,Koertel,Koh	GGACA	yes	500	504	ENSG00000109971	HSPA8
ENST00000532636	11	123059835	123059840	Nanopore	10.1134	-	Boulias,Koertel,Koh	GGACA	yes	873	877	ENSG00000109971	HSPA8
ENST00000532780	11	123059835	123059840	Nanopore	10.1134	-	Boulias,Koertel,Koh	GGACA	yes	1168	1172	ENSG00000109971	HSPA8
ENST00000533540	11	123059835	123059840	Nanopore	10.1134	-	Boulias,Koertel,Koh	GGACA	yes	393	397	ENSG00000109971	HSPA8
ENST00000534319	11	123059835	123059840	Nanopore	10.1134	-	Boulias,Koertel,Koh	GGACA	yes	460	464	ENSG00000109971	HSPA8
ENST00000534624	11	123059835	123059840	Nanopore	10.1134	-	Boulias,Koertel,Koh	GGACA	yes	831	835	ENSG00000109971	HSPA8
ENST00000266263	22	30428772	30428777	Nanopore	10.1114	+	Boulias,Koertel	GGACC	yes	852	856	ENSG00000242114	MTFP1
ENST00000355143	22	30428772	30428777	Nanopore	10.1114	+	Boulias,Koertel	GGACC	yes	611	615	ENSG00000242114	MTFP1
ENST00000407550	22	30428772	30428777	Nanopore	10.1114	+	Boulias,Koertel	GGACC	yes	734	738	ENSG00000242114	MTFP1
ENST00000439023	22	30428772	30428777	Nanopore	10.1114	+	Boulias,Koertel	GGACC	yes	477	481	ENSG00000249590
ENST00000439838	22	30428772	30428777	Nanopore	10.1114	+	Boulias,Koertel	GGACC	yes	1256	1260	ENSG00000249590
ENST00000454552	22	30428772	30428777	Nanopore	10.1114	+	Boulias,Koertel	GGACC	yes	655	659	ENSG00000249590
ENST00000224073	9	136862321	136862326	Nanopore	10.1064	-	Boulias,Koertel	GGACA	yes	455	459	ENSG00000107223	EDF1
ENST00000371649	9	136862321	136862326	Nanopore	10.1064	-	Boulias,Koertel	GGACA	yes	583	587	ENSG00000107223	EDF1
ENST00000311177	17	48623012	48623017	Nanopore	10.0979	-	Koertel,Koh	GGACC	yes	725	729	ENSG00000170689	HOXB9
ENST00000344034	2	27381542	27381547	Nanopore	10.0546	-		TGAGA	no	1862	1866	ENSG00000115241	PPM1G
ENST00000472077	2	27381542	27381547	Nanopore	10.0546	-		TGAGA	no	3400	3404	ENSG00000115241	PPM1G
ENST00000225174	10	79354064	79354069	Nanopore	10.0541	+	Boulias,Koertel,Koh	GGACA	yes	927	931	ENSG00000108179	PPIF
ENST00000448165	10	79354064	79354069	Nanopore	10.0541	+	Boulias,Koertel,Koh	GGACA	yes	800	804	ENSG00000108179	PPIF
ENST00000344843	1	1402077	1402082	Nanopore	10.0541	-	Boulias,Koertel	GGACT	yes	527	531	ENSG00000242485	MRPL20
ENST00000487659	1	1402077	1402082	Nanopore	10.0541	-	Boulias,Koertel	GGACT	yes	1524	1528	ENSG00000242485	MRPL20
ENST00000493287	1	1402077	1402082	Nanopore	10.0541	-	Boulias,Koertel	GGACT	yes	335	339	ENSG00000242485	MRPL20
ENST00000305885	11	61795894	61795899	Nanopore	10.0475	+	Boulias,Koertel,Koh	GGACA	yes	673	677	ENSG00000168496	FEN1
ENST00000261735	12	112022792	112022797	Nanopore	9.95154	+	Boulias,Koertel	GGACA	yes	967	971	ENSG00000089248	ERP29
ENST00000455836	12	112022792	112022797	Nanopore	9.95154	+	Boulias,Koertel	GGACA	yes	906	910	ENSG00000089248	ERP29
ENST00000546477	12	112022792	112022797	Nanopore	9.95154	+	Boulias,Koertel	GGACA	yes	1323	1327	ENSG00000089248	ERP29
ENST00000504148	11	112085259	112085264	Nanopore	9.95134	-	Boulias,Koertel	GGACT	yes	355	359	ENSG00000150779	TIMM8B
ENST00000507614	11	112085259	112085264	Nanopore	9.95134	-	Boulias,Koertel	GGACT	yes	626	630	ENSG00000150779	TIMM8B
ENST00000509359	11	112085259	112085264	Nanopore	9.95134	-	Boulias,Koertel	GGACT	yes	691	695	ENSG00000150779	TIMM8B
ENST00000541231	11	112085259	112085264	Nanopore	9.95134	-	Boulias,Koertel	GGACT	yes	358	362	ENSG00000150779	TIMM8B
ENST00000361219	1	67413075	67413080	Nanopore	9.94664	-		AAAGA	no	1408	1412	ENSG00000142864	SERBP1
ENST00000370990	1	67413075	67413080	Nanopore	9.94664	-		AAAGA	no	1408	1412	ENSG00000142864	SERBP1
ENST00000370994	1	67413075	67413080	Nanopore	9.94664	-		AAAGA	no	1406	1410	ENSG00000142864	SERBP1
ENST00000370995	1	67413075	67413080	Nanopore	9.94664	-		AAAGA	no	1440	1444	ENSG00000142864	SERBP1
ENST00000399433	12	6965460	6965465	Nanopore	9.93594	-	Boulias,Koertel,Koh	GGACA	yes	1197	1201	ENSG00000215021	PHB2
ENST00000535923	12	6965460	6965465	Nanopore	9.93594	-	Boulias,Koertel,Koh	GGACA	yes	1402	1406	ENSG00000215021	PHB2
ENST00000537646	12	6965460	6965465	Nanopore	9.93594	-	Boulias,Koertel,Koh	GGACA	yes	736	740	ENSG00000215021	PHB2
ENST00000543465	12	6965460	6965465	Nanopore	9.93594	-	Boulias,Koertel,Koh	GGACA	yes	1405	1409	ENSG00000215021	PHB2
ENST00000546111	12	6965460	6965465	Nanopore	9.93594	-	Boulias,Koertel,Koh	GGACA	yes	745	749	ENSG00000215021	PHB2
ENST00000307961	15	66499403	66499408	Nanopore	9.9314	-	Boulias,Koh	AAACT	yes	1348	1352	ENSG00000174444	RPL4
ENST00000561775	15	66499403	66499408	Nanopore	9.9314	-	Boulias,Koh	AAACT	yes	1334	1338	ENSG00000174444	RPL4
ENST00000565723	15	66499403	66499408	Nanopore	9.9314	-	Boulias,Koh	AAACT	yes	323	327	ENSG00000174444	RPL4
ENST00000567229	15	66499403	66499408	Nanopore	9.9314	-	Boulias,Koh	AAACT	yes	1915	1919	ENSG00000174444	RPL4
ENST00000568588	15	66499403	66499408	Nanopore	9.9314	-	Boulias,Koh	AAACT	yes	1779	1783	ENSG00000174444	RPL4
ENST00000265056	3	127621842	127621847	Nanopore	9.90469	+	Boulias,Koertel,Koh	GGACA	yes	2841	2845	ENSG00000073111	MCM2
ENST00000491422	3	127621842	127621847	Nanopore	9.90469	+	Boulias,Koertel,Koh	GGACA	yes	2580	2584	ENSG00000073111	MCM2
ENST00000228251	12	10699537	10699542	Nanopore	9.88028	-		ACATT	no	1478	1482	ENSG00000060138	YBX3
ENST00000279550	12	10699537	10699542	Nanopore	9.88028	-		ACATT	no	1255	1259	ENSG00000060138	YBX3
ENST00000536823	12	10699537	10699542	Nanopore	9.88028	-		ACATT	no	776	780	ENSG00000060138	YBX3
ENST00000540447	12	10699537	10699542	Nanopore	9.88028	-		ACATT	no	6078	6082	ENSG00000060138	YBX3
ENST00000540975	12	10699537	10699542	Nanopore	9.88028	-		ACATT	no	452	456	ENSG00000060138	YBX3
ENST00000546164	12	10699537	10699542	Nanopore	9.88028	-		ACATT	no	690	694	ENSG00000060138	YBX3
ENST00000234301	2	42351200	42351205	Nanopore	9.86451	-		GGACT	yes	415	419	ENSG00000115944	COX7A2L
ENST00000378669	2	42351200	42351205	Nanopore	9.86451	-		GGACT	yes	1189	1193	ENSG00000115944	COX7A2L
ENST00000464443	2	42351200	42351205	Nanopore	9.86451	-		GGACT	yes	542	546	ENSG00000115944	COX7A2L
ENST00000482463	2	42351200	42351205	Nanopore	9.86451	-		GGACT	yes	1220	1224	ENSG00000115944	COX7A2L
ENST00000607768	2	42351200	42351205	Nanopore	9.86451	-		GGACT	yes	350	354	ENSG00000115944	COX7A2L
ENST00000242577	12	120498254	120498259	Nanopore	9.86181	+	Boulias,Koertel,Koh	GGACT	yes	425	429	ENSG00000088986	DYNLL1
ENST00000392508	12	120498254	120498259	Nanopore	9.86181	+	Boulias,Koertel,Koh	GGACT	yes	461	465	ENSG00000088986	DYNLL1
ENST00000392509	12	120498254	120498259	Nanopore	9.86181	+	Boulias,Koertel,Koh	GGACT	yes	576	580	ENSG00000088986	DYNLL1
ENST00000549989	12	120498254	120498259	Nanopore	9.86181	+	Boulias,Koertel,Koh	GGACT	yes	624	628	ENSG00000088986	DYNLL1
ENST00000552316	12	120498254	120498259	Nanopore	9.86181	+	Boulias,Koertel,Koh	GGACT	yes	432	436	ENSG00000088986	DYNLL1
ENST00000552870	12	120498254	120498259	Nanopore	9.86181	+	Boulias,Koertel,Koh	GGACT	yes	378	382	ENSG00000088986	DYNLL1
ENST00000349038	19	811027	811032	Nanopore	9.85369	+	Boulias,Koertel,Koh	TGACT	yes	1871	1875	ENSG00000011304	PTBP1
ENST00000350092	19	811027	811032	Nanopore	9.85369	+	Boulias,Koertel,Koh	TGACT	yes	1875	1879	ENSG00000011304	PTBP1
ENST00000356948	19	811027	811032	Nanopore	9.85369	+	Boulias,Koertel,Koh	TGACT	yes	1922	1926	ENSG00000011304	PTBP1
ENST00000394601	19	811027	811032	Nanopore	9.85369	+	Boulias,Koertel,Koh	TGACT	yes	1901	1905	ENSG00000011304	PTBP1
ENST00000586944	19	811027	811032	Nanopore	9.85369	+	Boulias,Koertel,Koh	TGACT	yes	4400	4404	ENSG00000011304	PTBP1
ENST00000627714	19	811027	811032	Nanopore	9.85369	+	Boulias,Koertel,Koh	TGACT	yes	902	906	ENSG00000011304	PTBP1
ENST00000635647	19	811027	811032	Nanopore	9.85369	+	Boulias,Koertel,Koh	TGACT	yes	2392	2396	ENSG00000011304	PTBP1
ENST00000299705	15	79322440	79322445	Nanopore	9.84819	+	Boulias,Koertel,Koh	AGACA	yes	1019	1023	ENSG00000166557	TMED3
ENST00000543455	15	79322440	79322445	Nanopore	9.84819	+	Boulias,Koertel,Koh	AGACA	yes	1087	1091	ENSG00000166557	TMED3
ENST00000558562	15	79322440	79322445	Nanopore	9.84819	+	Boulias,Koertel,Koh	AGACA	yes	557	561	ENSG00000166557	TMED3
ENST00000392369	12	130876167	130876172	Nanopore	9.84399	+		ATATA	no	1417	1421	ENSG00000132341	RAN
ENST00000448750	12	130876167	130876172	Nanopore	9.84399	+		ATATA	no	947	951	ENSG00000132341	RAN
ENST00000541630	12	130876167	130876172	Nanopore	9.84399	+		ATATA	no	910	914	ENSG00000132341	RAN
ENST00000541679	12	130876167	130876172	Nanopore	9.84399	+		ATATA	no	506	510	ENSG00000132341	RAN
ENST00000543796	12	130876167	130876172	Nanopore	9.84399	+		ATATA	no	964	968	ENSG00000132341	RAN
ENST00000300026	15	64156010	64156015	Nanopore	9.84317	-	Boulias,Koertel,Koh	GGACA	yes	878	882	ENSG00000166794	PPIB
ENST00000271526	1	156786671	156786676	Nanopore	9.83873	+	Boulias,Koertel,Koh	AGACT	yes	818	822	ENSG00000143294	PRCC
ENST00000473387	1	156786671	156786676	Nanopore	9.83873	+	Boulias,Koertel,Koh	AGACT	yes	144	148	ENSG00000143294	PRCC
ENST00000491853	1	156786671	156786676	Nanopore	9.83873	+	Boulias,Koertel,Koh	AGACT	yes	235	239	ENSG00000143294	PRCC
ENST00000252816	19	18307070	18307075	Nanopore	9.81627	-	Boulias,Koertel,Koh	GGACT	yes	818	822	ENSG00000130520
ENST00000593829	19	18307070	18307075	Nanopore	9.81627	-	Boulias,Koertel,Koh	GGACT	yes	1063	1067	ENSG00000130520
ENST00000600289	19	18307070	18307075	Nanopore	9.81627	-	Boulias,Koertel,Koh	GGACT	yes	954	958	ENSG00000130520
ENST00000321301	9	37588800	37588805	Nanopore	9.81543	-	Boulias,Koertel,Koh	AGACT	yes	314	318	ENSG00000175768	TOMM5
ENST00000377773	9	37588800	37588805	Nanopore	9.81543	-	Boulias,Koertel,Koh	AGACT	yes	416	420	ENSG00000175768	TOMM5
ENST00000401811	9	37588800	37588805	Nanopore	9.81543	-	Boulias,Koertel,Koh	AGACT	yes	442	446	ENSG00000175768	TOMM5
ENST00000540557	9	37588800	37588805	Nanopore	9.81543	-	Boulias,Koertel,Koh	AGACT	yes	2199	2203	ENSG00000255872
ENST00000544379	9	37588800	37588805	Nanopore	9.81543	-	Boulias,Koertel,Koh	AGACT	yes	472	476	ENSG00000175768	TOMM5
ENST00000544475	9	37588800	37588805	Nanopore	9.81543	-	Boulias,Koertel,Koh	AGACT	yes	70	74	ENSG00000256966
ENST00000241600	9	135504292	135504297	Nanopore	9.72367	+	Boulias,Koertel,Koh	GGACC	yes	1080	1084	ENSG00000122140	MRPS2
ENST00000371785	9	135504292	135504297	Nanopore	9.72367	+	Boulias,Koertel,Koh	GGACC	yes	1260	1264	ENSG00000122140	MRPS2
ENST00000248378	17	3669520	3669525	Nanopore	9.71005	+	Boulias,Koertel,Koh	GGACT	yes	512	516	ENSG00000127774	EMC6
ENST00000397133	17	3669520	3669525	Nanopore	9.71005	+	Boulias,Koertel,Koh	GGACT	yes	615	619	ENSG00000127774	EMC6
ENST00000342628	12	2858753	2858758	Nanopore	9.70045	-	Boulias,Koertel,Koh	GGACA	yes	2400	2404	ENSG00000111206	FOXM1
ENST00000359843	12	2858753	2858758	Nanopore	9.70045	-	Boulias,Koertel,Koh	GGACA	yes	2241	2245	ENSG00000111206	FOXM1
ENST00000361953	12	2858753	2858758	Nanopore	9.70045	-	Boulias,Koertel,Koh	GGACA	yes	2295	2299	ENSG00000111206	FOXM1
ENST00000536066	12	2858753	2858758	Nanopore	9.70045	-	Boulias,Koertel,Koh	GGACA	yes	1441	1445	ENSG00000111206	FOXM1
ENST00000627656	12	2858753	2858758	Nanopore	9.70045	-	Boulias,Koertel,Koh	GGACA	yes	2410	2414	ENSG00000111206	FOXM1
ENST00000367569	6	144095028	144095033	Nanopore	9.69815	-	Boulias,Koertel,Koh	GGACT	yes	541	545	ENSG00000169976	SF3B5
ENST00000295702	1	156009203	156009208	Nanopore	9.65238	-		GGAGA	no	948	952	ENSG00000163479	SSR2
ENST00000472467	1	156009203	156009208	Nanopore	9.65238	-		GGAGA	no	1674	1678	ENSG00000163479	SSR2
ENST00000480176	1	156009203	156009208	Nanopore	9.65238	-		GGAGA	no	961	965	ENSG00000163479	SSR2
ENST00000484320	1	156009203	156009208	Nanopore	9.65238	-		GGAGA	no	1047	1051	ENSG00000163479	SSR2
ENST00000488179	1	156009203	156009208	Nanopore	9.65238	-		GGAGA	no	1566	1570	ENSG00000163479	SSR2
ENST00000496742	1	156009203	156009208	Nanopore	9.65238	-		GGAGA	no	722	726	ENSG00000163479	SSR2
ENST00000529008	1	156009203	156009208	Nanopore	9.65238	-		GGAGA	no	727	731	ENSG00000163479	SSR2
ENST00000532074	1	156009203	156009208	Nanopore	9.65238	-		GGAGA	no	915	919	ENSG00000163479	SSR2
ENST00000341116	22	37029662	37029667	Nanopore	9.60193	+	Boulias,Koertel,Koh	TGACT	yes	1348	1352	ENSG00000128309	MPST
ENST00000397225	22	37029662	37029667	Nanopore	9.60193	+	Boulias,Koertel,Koh	TGACT	yes	1958	1962	ENSG00000128309	MPST
ENST00000401419	22	37029662	37029667	Nanopore	9.60193	+	Boulias,Koertel,Koh	TGACT	yes	1207	1211	ENSG00000128309	MPST
ENST00000404393	22	37029662	37029667	Nanopore	9.60193	+	Boulias,Koertel,Koh	TGACT	yes	1196	1200	ENSG00000128309	MPST
ENST00000404802	22	37029662	37029667	Nanopore	9.60193	+	Boulias,Koertel,Koh	TGACT	yes	1322	1326	ENSG00000128309	MPST
ENST00000429360	22	37029662	37029667	Nanopore	9.60193	+	Boulias,Koertel,Koh	TGACT	yes	1172	1176	ENSG00000128309	MPST
ENST00000485587	22	37029662	37029667	Nanopore	9.60193	+	Boulias,Koertel,Koh	TGACT	yes	5723	5727	ENSG00000128309	MPST
ENST00000327892	6	30723442	30723447	Nanopore	9.59054	+	Boulias,Koertel,Koh	TGACT	yes	536	540	ENSG00000196230	TUBB
ENST00000330914	6	30723442	30723447	Nanopore	9.59054	+	Boulias,Koertel,Koh	TGACT	yes	649	653	ENSG00000196230	TUBB
ENST00000396384	6	30723442	30723447	Nanopore	9.59054	+	Boulias,Koertel,Koh	TGACT	yes	840	844	ENSG00000196230	TUBB
ENST00000396389	6	30723442	30723447	Nanopore	9.59054	+	Boulias,Koertel,Koh	TGACT	yes	920	924	ENSG00000196230	TUBB
ENST00000355693	11	73872965	73872970	Nanopore	9.58396	-	Boulias,Koertel,Koh	GGACA	yes	515	519	ENSG00000181924	COA4
ENST00000541455	11	73872965	73872970	Nanopore	9.58396	-	Boulias,Koertel,Koh	GGACA	yes	830	834	ENSG00000181924	COA4
ENST00000545127	11	73872965	73872970	Nanopore	9.58396	-	Boulias,Koertel,Koh	GGACA	yes	621	625	ENSG00000181924	COA4
ENST00000376572	1	11922760	11922765	Nanopore	9.54929	-	Boulias,Koh	GGACC	yes	1948	1952	ENSG00000116685	KIAA2013
ENST00000376576	1	11922760	11922765	Nanopore	9.54929	-	Boulias,Koh	GGACC	yes	1949	1953	ENSG00000116685	KIAA2013
ENST00000616327	1	11922760	11922765	Nanopore	9.54929	-	Boulias,Koh	GGACC	yes	1891	1895	ENSG00000116685	KIAA2013
ENST00000366612	1	234383849	234383854	Nanopore	9.54784	+	Boulias,Koertel,Koh	GGACA	yes	817	821	ENSG00000168275	COA6
ENST00000366613	1	234383849	234383854	Nanopore	9.54784	+	Boulias,Koertel,Koh	GGACA	yes	446	450	ENSG00000168275	COA6
ENST00000366615	1	234383849	234383854	Nanopore	9.54784	+	Boulias,Koertel,Koh	GGACA	yes	511	515	ENSG00000168275	COA6
ENST00000619305	1	234383849	234383854	Nanopore	9.54784	+	Boulias,Koertel,Koh	GGACA	yes	499	503	ENSG00000168275	COA6
ENST00000372524	10	75399066	75399071	Nanopore	9.54764	-	Koertel	GGACC	yes	1964	1968	ENSG00000165655	ZNF503
ENST00000331483	17	81843639	81843644	Nanopore	9.5455	-		TTAGA	no	1959	1963	ENSG00000185624	P4HB
ENST00000415593	17	81843639	81843644	Nanopore	9.5455	-		TTAGA	no	1191	1195	ENSG00000185624	P4HB
ENST00000473021	17	81843639	81843644	Nanopore	9.5455	-		TTAGA	no	762	766	ENSG00000185624	P4HB
ENST00000575069	17	81843639	81843644	Nanopore	9.5455	-		TTAGA	no	1970	1974	ENSG00000185624	P4HB
ENST00000358154	16	21655518	21655523	Nanopore	9.49482	+	Koh	GGACC	yes	1201	1205	ENSG00000197006	METTL9
ENST00000396014	16	21655518	21655523	Nanopore	9.49482	+	Koh	GGACC	yes	1217	1221	ENSG00000197006	METTL9
ENST00000564733	16	21655518	21655523	Nanopore	9.49482	+	Koh	GGACC	yes	3651	3655	ENSG00000197006	METTL9
ENST00000615720	16	21655518	21655523	Nanopore	9.49482	+	Koh	GGACC	yes	936	940	ENSG00000197006	METTL9
ENST00000306704	17	82018944	82018949	Nanopore	9.48558	-	Boulias,Koertel	GGACA	yes	505	509	ENSG00000169689	CENPX
ENST00000392359	17	82018944	82018949	Nanopore	9.48558	-	Boulias,Koertel	GGACA	yes	519	523	ENSG00000169689	CENPX
ENST00000577379	17	82018944	82018949	Nanopore	9.48558	-	Boulias,Koertel	GGACA	yes	750	754	ENSG00000169689	CENPX
ENST00000579520	17	82018944	82018949	Nanopore	9.48558	-	Boulias,Koertel	GGACA	yes	455	459	ENSG00000169689	CENPX
ENST00000580090	17	82018944	82018949	Nanopore	9.48558	-	Boulias,Koertel	GGACA	yes	647	651	ENSG00000169689	CENPX
ENST00000580435	17	82018944	82018949	Nanopore	9.48558	-	Boulias,Koertel	GGACA	yes	464	468	ENSG00000169689	CENPX
ENST00000583767	17	82018944	82018949	Nanopore	9.48558	-	Boulias,Koertel	GGACA	yes	811	815	ENSG00000169689	CENPX
ENST00000584347	17	82018944	82018949	Nanopore	9.48558	-	Boulias,Koertel	GGACA	yes	651	655	ENSG00000169689	CENPX
ENST00000584514	17	82018944	82018949	Nanopore	9.48558	-	Boulias,Koertel	GGACA	yes	649	653	ENSG00000169689	CENPX
ENST00000584600	17	82018944	82018949	Nanopore	9.48558	-	Boulias,Koertel	GGACA	yes	484	488	ENSG00000169689	CENPX
ENST00000292778	22	21628295	21628300	Nanopore	9.46979	-	Boulias,Koertel,Koh	GGACA	yes	1140	1144	ENSG00000161179	YDJC
ENST00000398873	22	21628295	21628300	Nanopore	9.46979	-	Boulias,Koertel,Koh	GGACA	yes	933	937	ENSG00000161179	YDJC
ENST00000415762	22	21628295	21628300	Nanopore	9.46979	-	Boulias,Koertel,Koh	GGACA	yes	1199	1203	ENSG00000161179	YDJC
ENST00000464015	22	21628295	21628300	Nanopore	9.46979	-	Boulias,Koertel,Koh	GGACA	yes	1402	1406	ENSG00000161179	YDJC
ENST00000468686	22	21628295	21628300	Nanopore	9.46979	-	Boulias,Koertel,Koh	GGACA	yes	1212	1216	ENSG00000161179	YDJC
ENST00000473985	22	21628295	21628300	Nanopore	9.46979	-	Boulias,Koertel,Koh	GGACA	yes	1308	1312	ENSG00000161179	YDJC
ENST00000482998	22	21628295	21628300	Nanopore	9.46979	-	Boulias,Koertel,Koh	GGACA	yes	1210	1214	ENSG00000161179	YDJC
ENST00000330029	22	29769863	29769868	Nanopore	9.46597	+		CAAAA	no	367	371	ENSG00000184076	UQCR10
ENST00000401406	22	29769863	29769868	Nanopore	9.46597	+		CAAAA	no	421	425	ENSG00000184076	UQCR10
ENST00000375779	6	31730761	31730766	Nanopore	9.4607	-	Boulias,Koertel	GGACA	yes	942	946	ENSG00000213719	CLIC1
ENST00000375780	6	31730761	31730766	Nanopore	9.4607	-	Boulias,Koertel	GGACA	yes	1375	1379	ENSG00000213719	CLIC1
ENST00000375784	6	31730761	31730766	Nanopore	9.4607	-	Boulias,Koertel	GGACA	yes	1069	1073	ENSG00000213719	CLIC1
ENST00000395892	6	31730761	31730766	Nanopore	9.4607	-	Boulias,Koertel	GGACA	yes	1012	1016	ENSG00000213719	CLIC1
ENST00000616760	6	31730761	31730766	Nanopore	9.4607	-	Boulias,Koertel	GGACA	yes	915	919	ENSG00000213719	CLIC1
ENST00000320912	4	6642286	6642291	Nanopore	9.45806	+	Boulias,Koertel	AGACT	yes	1607	1611	ENSG00000179010	MRFAP1
ENST00000382581	4	6642286	6642291	Nanopore	9.45806	+	Boulias,Koertel	AGACT	yes	1126	1130	ENSG00000179010	MRFAP1
ENST00000512914	4	6642286	6642291	Nanopore	9.45806	+	Boulias,Koertel	AGACT	yes	1574	1578	ENSG00000179010	MRFAP1
ENST00000617365	4	6642286	6642291	Nanopore	9.45806	+	Boulias,Koertel	AGACT	yes	1654	1658	ENSG00000179010	MRFAP1
ENST00000314940	5	137753200	137753205	Nanopore	9.45686	-	Boulias,Koertel	GGACC	yes	1172	1176	ENSG00000177733	HNRNPA0
ENST00000358227	9	7798439	7798444	Nanopore	9.43071	-		CAAGA	no	512	516	ENSG00000137038	DMAC1
ENST00000469050	9	7798439	7798444	Nanopore	9.43071	-		CAAGA	no	358	362	ENSG00000137038	DMAC1
ENST00000484082	9	7798439	7798444	Nanopore	9.43071	-		CAAGA	no	302	306	ENSG00000137038	DMAC1
ENST00000263083	17	2043175	2043180	Nanopore	9.4247	+	Boulias,Koertel,Koh	GGACC	yes	1967	1971	ENSG00000108963	DPH1
ENST00000570867	17	2043175	2043180	Nanopore	9.4247	+	Boulias,Koertel,Koh	GGACC	yes	2017	2021	ENSG00000108963	DPH1
ENST00000571710	17	2043175	2043180	Nanopore	9.4247	+	Boulias,Koertel,Koh	GGACC	yes	1765	1769	ENSG00000108963	DPH1
ENST00000572195	17	2043175	2043180	Nanopore	9.4247	+	Boulias,Koertel,Koh	GGACC	yes	782	786	ENSG00000262664	OVCA2
ENST00000572684	17	2043175	2043180	Nanopore	9.4247	+	Boulias,Koertel,Koh	GGACC	yes	2359	2363	ENSG00000108963	DPH1
ENST00000607788	17	2043175	2043180	Nanopore	9.4247	+	Boulias,Koertel,Koh	GGACC	yes	530	534	ENSG00000108963	DPH1
ENST00000270451	19	55645432	55645437	Nanopore	9.41983	+	Boulias,Koertel,Koh	TGACT	yes	1007	1011	ENSG00000171425	ZNF581
ENST00000587252	19	55645432	55645437	Nanopore	9.41983	+	Boulias,Koertel,Koh	TGACT	yes	1135	1139	ENSG00000171425	ZNF581
ENST00000588537	19	55645432	55645437	Nanopore	9.41983	+	Boulias,Koertel,Koh	TGACT	yes	912	916	ENSG00000171425	ZNF581
ENST00000359315	19	519167	519172	Nanopore	9.41852	+	Boulias,Koertel,Koh	GGACT	yes	628	632	ENSG00000141933	TPGS1
ENST00000320912	4	6642284	6642289	Nanopore	9.41758	+		GGAGA	no	1605	1609	ENSG00000179010	MRFAP1
ENST00000382581	4	6642284	6642289	Nanopore	9.41758	+		GGAGA	no	1124	1128	ENSG00000179010	MRFAP1
ENST00000512914	4	6642284	6642289	Nanopore	9.41758	+		GGAGA	no	1572	1576	ENSG00000179010	MRFAP1
ENST00000617365	4	6642284	6642289	Nanopore	9.41758	+		GGAGA	no	1652	1656	ENSG00000179010	MRFAP1
ENST00000309311	19	3976160	3976165	Nanopore	9.41721	-	Boulias,Koertel,Koh	GAACA	yes	3049	3053	ENSG00000167658	EEF2
ENST00000600794	19	3976160	3976165	Nanopore	9.41721	-	Boulias,Koertel,Koh	GAACA	yes	243	247	ENSG00000167658	EEF2
ENST00000270451	19	55645265	55645270	Nanopore	9.41242	+	Boulias,Koertel,Koh	GGACA	yes	840	844	ENSG00000171425	ZNF581
ENST00000587252	19	55645265	55645270	Nanopore	9.41242	+	Boulias,Koertel,Koh	GGACA	yes	968	972	ENSG00000171425	ZNF581
ENST00000588537	19	55645265	55645270	Nanopore	9.41242	+	Boulias,Koertel,Koh	GGACA	yes	745	749	ENSG00000171425	ZNF581
ENST00000379056	13	45336881	45336886	Nanopore	9.39199	-	Boulias	AGACT	yes	1088	1092	ENSG00000133112	TPT1
ENST00000530705	13	45336881	45336886	Nanopore	9.39199	-	Boulias	AGACT	yes	1320	1324	ENSG00000133112	TPT1
ENST00000616577	13	45336881	45336886	Nanopore	9.39199	-	Boulias	AGACT	yes	1399	1403	ENSG00000133112	TPT1
ENST00000367569	6	144095018	144095023	Nanopore	9.38356	-	Boulias,Koertel	GAACT	yes	551	555	ENSG00000169976	SF3B5
ENST00000375167	11	119094185	119094190	Nanopore	9.37721	-	Boulias,Koertel,Koh	GGACA	yes	1062	1066	ENSG00000188486	H2AFX
ENST00000530167	11	119094185	119094190	Nanopore	9.37721	-	Boulias,Koertel,Koh	GGACA	yes	1278	1282	ENSG00000188486	H2AFX
ENST00000375650	6	31829928	31829933	Nanopore	9.3622	+	Boulias,Koertel	GGACT	yes	2192	2196	ENSG00000204388	HSPA1B
ENST00000337970	10	43387645	43387650	Nanopore	9.35459	-	Boulias,Koh	GGACA	yes	558	562	ENSG00000169813	HNRNPF
ENST00000356053	10	43387645	43387650	Nanopore	9.35459	-	Boulias,Koh	GGACA	yes	637	641	ENSG00000169813	HNRNPF
ENST00000357065	10	43387645	43387650	Nanopore	9.35459	-	Boulias,Koh	GGACA	yes	584	588	ENSG00000169813	HNRNPF
ENST00000443950	10	43387645	43387650	Nanopore	9.35459	-	Boulias,Koh	GGACA	yes	722	726	ENSG00000169813	HNRNPF
ENST00000477108	10	43387645	43387650	Nanopore	9.35459	-	Boulias,Koh	GGACA	yes	575	579	ENSG00000169813	HNRNPF
ENST00000498176	10	43387645	43387650	Nanopore	9.35459	-	Boulias,Koh	GGACA	yes	708	712	ENSG00000169813	HNRNPF
ENST00000544000	10	43387645	43387650	Nanopore	9.35459	-	Boulias,Koh	GGACA	yes	643	647	ENSG00000169813	HNRNPF
ENST00000265340	5	135028894	135028899	Nanopore	9.3195	-	Boulias,Koertel,Koh	GGACA	yes	1172	1176	ENSG00000069011	PITX1
ENST00000506438	5	135028894	135028899	Nanopore	9.3195	-	Boulias,Koertel,Koh	GGACA	yes	959	963	ENSG00000069011	PITX1
ENST00000327892	6	30723652	30723657	Nanopore	9.31673	+		TGAGA	no	746	750	ENSG00000196230	TUBB
ENST00000330914	6	30723652	30723657	Nanopore	9.31673	+		TGAGA	no	859	863	ENSG00000196230	TUBB
ENST00000396384	6	30723652	30723657	Nanopore	9.31673	+		TGAGA	no	1050	1054	ENSG00000196230	TUBB
ENST00000396389	6	30723652	30723657	Nanopore	9.31673	+		TGAGA	no	1130	1134	ENSG00000196230	TUBB
ENST00000307961	15	66499359	66499364	Nanopore	9.31335	-		ACAGC	no	1392	1396	ENSG00000174444	RPL4
ENST00000561775	15	66499359	66499364	Nanopore	9.31335	-		ACAGC	no	1378	1382	ENSG00000174444	RPL4
ENST00000565723	15	66499359	66499364	Nanopore	9.31335	-		ACAGC	no	367	371	ENSG00000174444	RPL4
ENST00000567229	15	66499359	66499364	Nanopore	9.31335	-		ACAGC	no	1959	1963	ENSG00000174444	RPL4
ENST00000568588	15	66499359	66499364	Nanopore	9.31335	-		ACAGC	no	1823	1827	ENSG00000174444	RPL4
ENST00000361427	1	26475598	26475603	Nanopore	9.3087	+		GGACT	yes	897	901	ENSG00000198830	HMGN2
ENST00000467700	1	26475598	26475603	Nanopore	9.3087	+		GGACT	yes	905	909	ENSG00000198830	HMGN2
ENST00000619352	1	26475598	26475603	Nanopore	9.3087	+		GGACT	yes	777	781	ENSG00000198830	HMGN2
	12	93083511	93083516	Nanopore	9.30839	-		GGACT	yes	-1	-1
ENST00000409293	19	1279085	1279090	Nanopore	9.24968	+	Boulias,Koertel,Koh	TGACT	yes	728	732	ENSG00000228300	C19orf24
ENST00000469144	19	1279085	1279090	Nanopore	9.24968	+	Boulias,Koertel,Koh	TGACT	yes	510	514	ENSG00000228300	C19orf24
ENST00000485191	19	1279085	1279090	Nanopore	9.24968	+	Boulias,Koertel,Koh	TGACT	yes	1517	1521	ENSG00000228300	C19orf24
ENST00000585716	19	1279085	1279090	Nanopore	9.24968	+	Boulias,Koertel,Koh	TGACT	yes	400	404	ENSG00000228300	C19orf24
ENST00000337919	8	79765572	79765577	Nanopore	9.22372	-	Boulias,Koertel,Koh	GGACA	yes	732	736	ENSG00000164683	HEY1
ENST00000354724	8	79765572	79765577	Nanopore	9.22372	-	Boulias,Koertel,Koh	GGACA	yes	630	634	ENSG00000164683	HEY1
ENST00000435063	8	79765572	79765577	Nanopore	9.22372	-	Boulias,Koertel,Koh	GGACA	yes	322	326	ENSG00000164683	HEY1
ENST00000518733	8	79765572	79765577	Nanopore	9.22372	-	Boulias,Koertel,Koh	GGACA	yes	615	619	ENSG00000164683	HEY1
ENST00000523976	8	79765572	79765577	Nanopore	9.22372	-	Boulias,Koertel,Koh	GGACA	yes	468	472	ENSG00000164683	HEY1
ENST00000337919	8	79765132	79765137	Nanopore	9.20877	-	Boulias,Koertel,Koh	GGACT	yes	1172	1176	ENSG00000164683	HEY1
ENST00000354724	8	79765132	79765137	Nanopore	9.20877	-	Boulias,Koertel,Koh	GGACT	yes	1070	1074	ENSG00000164683	HEY1
ENST00000435063	8	79765132	79765137	Nanopore	9.20877	-	Boulias,Koertel,Koh	GGACT	yes	762	766	ENSG00000164683	HEY1
ENST00000523976	8	79765132	79765137	Nanopore	9.20877	-	Boulias,Koertel,Koh	GGACT	yes	908	912	ENSG00000164683	HEY1
ENST00000376925	20	23633839	23633844	Nanopore	9.20689	-	Boulias,Koertel	GGACT	yes	606	610	ENSG00000101439	CST3
ENST00000398409	20	23633839	23633844	Nanopore	9.20689	-	Boulias,Koertel	GGACT	yes	645	649	ENSG00000101439	CST3
ENST00000252487	19	44903630	44903635	Nanopore	9.19243	+	Boulias	GGACA	yes	1649	1653	ENSG00000130204
ENST00000405636	19	44903630	44903635	Nanopore	9.19243	+	Boulias	GGACA	yes	1652	1656	ENSG00000130204
ENST00000426677	19	44903630	44903635	Nanopore	9.19243	+	Boulias	GGACA	yes	1710	1714	ENSG00000130204
ENST00000592434	19	44903630	44903635	Nanopore	9.19243	+	Boulias	GGACA	yes	3360	3364	ENSG00000130204
ENST00000305784	2	241675923	241675928	Nanopore	9.19113	-	Boulias,Koertel,Koh	GGACA	yes	870	874	ENSG00000168393	DTYMK
ENST00000400770	2	241675923	241675928	Nanopore	9.19113	-	Boulias,Koertel,Koh	GGACA	yes	908	912	ENSG00000168393	DTYMK
ENST00000305978	20	35953699	35953704	Nanopore	9.18305	-	Boulias,Koertel,Koh	GGACT	yes	815	819	ENSG00000171222	SCAND1
ENST00000373991	20	35953699	35953704	Nanopore	9.18305	-	Boulias,Koertel,Koh	GGACT	yes	1652	1656	ENSG00000171222	SCAND1
ENST00000615116	20	35953699	35953704	Nanopore	9.18305	-	Boulias,Koertel,Koh	GGACT	yes	1284	1288	ENSG00000171222	SCAND1
ENST00000308018	19	38932934	38932939	Nanopore	9.15932	+	Boulias,Koertel,Koh	GGACC	yes	1122	1126	ENSG00000128626	MRPS12
ENST00000402029	19	38932934	38932939	Nanopore	9.15932	+	Boulias,Koertel,Koh	GGACC	yes	844	848	ENSG00000128626	MRPS12
ENST00000407800	19	38932934	38932939	Nanopore	9.15932	+	Boulias,Koertel,Koh	GGACC	yes	993	997	ENSG00000128626	MRPS12
ENST00000331569	8	37698602	37698607	Nanopore	9.15691	+	Boulias,Koertel,Koh	GGACC	yes	1900	1904	ENSG00000183779	ZNF703
ENST00000331483	17	81843474	81843479	Nanopore	9.15472	-	Boulias,Koertel	AGACT	yes	2124	2128	ENSG00000185624	P4HB
ENST00000415593	17	81843474	81843479	Nanopore	9.15472	-	Boulias,Koertel	AGACT	yes	1356	1360	ENSG00000185624	P4HB
ENST00000575069	17	81843474	81843479	Nanopore	9.15472	-	Boulias,Koertel	AGACT	yes	2135	2139	ENSG00000185624	P4HB
ENST00000576390	17	81843474	81843479	Nanopore	9.15472	-	Boulias,Koertel	AGACT	yes	419	423	ENSG00000185624	P4HB
ENST00000376817	5	181239105	181239110	Nanopore	9.15351	-	Boulias,Koertel,Koh	TGACT	yes	564	568	ENSG00000204628	RACK1
ENST00000502548	5	181239105	181239110	Nanopore	9.15351	-	Boulias,Koertel,Koh	TGACT	yes	1018	1022	ENSG00000204628	RACK1
ENST00000502844	5	181239105	181239110	Nanopore	9.15351	-	Boulias,Koertel,Koh	TGACT	yes	1301	1305	ENSG00000204628	RACK1
ENST00000502890	5	181239105	181239110	Nanopore	9.15351	-	Boulias,Koertel,Koh	TGACT	yes	665	669	ENSG00000204628	RACK1
ENST00000503494	5	181239105	181239110	Nanopore	9.15351	-	Boulias,Koertel,Koh	TGACT	yes	804	808	ENSG00000204628	RACK1
ENST00000504128	5	181239105	181239110	Nanopore	9.15351	-	Boulias,Koertel,Koh	TGACT	yes	312	316	ENSG00000204628	RACK1
ENST00000504325	5	181239105	181239110	Nanopore	9.15351	-	Boulias,Koertel,Koh	TGACT	yes	686	690	ENSG00000204628	RACK1
ENST00000507000	5	181239105	181239110	Nanopore	9.15351	-	Boulias,Koertel,Koh	TGACT	yes	572	576	ENSG00000204628	RACK1
ENST00000507756	5	181239105	181239110	Nanopore	9.15351	-	Boulias,Koertel,Koh	TGACT	yes	385	389	ENSG00000204628	RACK1
ENST00000508682	5	181239105	181239110	Nanopore	9.15351	-	Boulias,Koertel,Koh	TGACT	yes	807	811	ENSG00000204628	RACK1
ENST00000509535	5	181239105	181239110	Nanopore	9.15351	-	Boulias,Koertel,Koh	TGACT	yes	166	170	ENSG00000204628	RACK1
ENST00000510199	5	181239105	181239110	Nanopore	9.15351	-	Boulias,Koertel,Koh	TGACT	yes	937	941	ENSG00000204628	RACK1
ENST00000511473	5	181239105	181239110	Nanopore	9.15351	-	Boulias,Koertel,Koh	TGACT	yes	721	725	ENSG00000204628	RACK1
ENST00000511566	5	181239105	181239110	Nanopore	9.15351	-	Boulias,Koertel,Koh	TGACT	yes	673	677	ENSG00000204628	RACK1
ENST00000511900	5	181239105	181239110	Nanopore	9.15351	-	Boulias,Koertel,Koh	TGACT	yes	529	533	ENSG00000204628	RACK1
ENST00000512805	5	181239105	181239110	Nanopore	9.15351	-	Boulias,Koertel,Koh	TGACT	yes	1002	1006	ENSG00000204628	RACK1
ENST00000512968	5	181239105	181239110	Nanopore	9.15351	-	Boulias,Koertel,Koh	TGACT	yes	740	744	ENSG00000204628	RACK1
ENST00000513060	5	181239105	181239110	Nanopore	9.15351	-	Boulias,Koertel,Koh	TGACT	yes	1274	1278	ENSG00000204628	RACK1
ENST00000514183	5	181239105	181239110	Nanopore	9.15351	-	Boulias,Koertel,Koh	TGACT	yes	535	539	ENSG00000204628	RACK1
ENST00000156825	19	1576926	1576931	Nanopore	9.15221	-	Boulias,Koertel,Koh	GGACC	yes	2183	2187	ENSG00000071655	MBD3
ENST00000434436	19	1576926	1576931	Nanopore	9.15221	-	Boulias,Koertel,Koh	GGACC	yes	2343	2347	ENSG00000071655	MBD3
ENST00000590550	19	1576926	1576931	Nanopore	9.15221	-	Boulias,Koertel,Koh	GGACC	yes	2491	2495	ENSG00000071655	MBD3
ENST00000592012	19	1576926	1576931	Nanopore	9.15221	-	Boulias,Koertel,Koh	GGACC	yes	2088	2092	ENSG00000071655	MBD3
ENST00000331789	7	5527740	5527745	Nanopore	9.14947	-	Boulias,Koertel	GGACT	yes	1215	1219	ENSG00000075624	ACTB
ENST00000425660	7	5527740	5527745	Nanopore	9.14947	-	Boulias,Koertel	GGACT	yes	1256	1260	ENSG00000075624	ACTB
ENST00000462494	7	5527740	5527745	Nanopore	9.14947	-	Boulias,Koertel	GGACT	yes	1656	1660	ENSG00000075624	ACTB
ENST00000464611	7	5527740	5527745	Nanopore	9.14947	-	Boulias,Koertel	GGACT	yes	242	246	ENSG00000075624	ACTB
ENST00000493945	7	5527740	5527745	Nanopore	9.14947	-	Boulias,Koertel	GGACT	yes	1286	1290	ENSG00000075624	ACTB
ENST00000646664	7	5527740	5527745	Nanopore	9.14947	-	Boulias,Koertel	GGACT	yes	1215	1219	ENSG00000075624	ACTB
ENST00000311223	1	182384542	182384547	Nanopore	9.14609	-	Boulias,Koertel,Koh	GGACT	yes	1877	1881	ENSG00000135821	GLUL
ENST00000331872	1	182384542	182384547	Nanopore	9.14609	-	Boulias,Koertel,Koh	GGACT	yes	1521	1525	ENSG00000135821	GLUL
ENST00000339526	1	182384542	182384547	Nanopore	9.14609	-	Boulias,Koertel,Koh	GGACT	yes	2289	2293	ENSG00000135821	GLUL
ENST00000417584	1	182384542	182384547	Nanopore	9.14609	-	Boulias,Koertel,Koh	GGACT	yes	1223	1227	ENSG00000135821	GLUL
ENST00000461447	1	182384542	182384547	Nanopore	9.14609	-	Boulias,Koertel,Koh	GGACT	yes	557	561	ENSG00000135821	GLUL
ENST00000463851	1	182384542	182384547	Nanopore	9.14609	-	Boulias,Koertel,Koh	GGACT	yes	588	592	ENSG00000135821	GLUL
ENST00000491322	1	182384542	182384547	Nanopore	9.14609	-	Boulias,Koertel,Koh	GGACT	yes	4479	4483	ENSG00000135821	GLUL
ENST00000642379	1	182384542	182384547	Nanopore	9.14609	-	Boulias,Koertel,Koh	GGACT	yes	1521	1525	ENSG00000135821	GLUL
ENST00000322723	2	231455098	231455103	Nanopore	9.14284	-	Boulias	GGACA	yes	2352	2356	ENSG00000115053	NCL
ENST00000461347	2	231455098	231455103	Nanopore	9.14284	-	Boulias	GGACA	yes	3772	3776	ENSG00000115053	NCL
ENST00000292778	22	21628488	21628493	Nanopore	9.13616	-	Boulias,Koertel,Koh	GGACT	yes	947	951	ENSG00000161179	YDJC
ENST00000398873	22	21628488	21628493	Nanopore	9.13616	-	Boulias,Koertel,Koh	GGACT	yes	740	744	ENSG00000161179	YDJC
ENST00000415762	22	21628488	21628493	Nanopore	9.13616	-	Boulias,Koertel,Koh	GGACT	yes	1006	1010	ENSG00000161179	YDJC
ENST00000464015	22	21628488	21628493	Nanopore	9.13616	-	Boulias,Koertel,Koh	GGACT	yes	1209	1213	ENSG00000161179	YDJC
ENST00000468686	22	21628488	21628493	Nanopore	9.13616	-	Boulias,Koertel,Koh	GGACT	yes	1019	1023	ENSG00000161179	YDJC
ENST00000473985	22	21628488	21628493	Nanopore	9.13616	-	Boulias,Koertel,Koh	GGACT	yes	1115	1119	ENSG00000161179	YDJC
ENST00000482998	22	21628488	21628493	Nanopore	9.13616	-	Boulias,Koertel,Koh	GGACT	yes	1017	1021	ENSG00000161179	YDJC
ENST00000272227	2	10784185	10784190	Nanopore	9.10533	-	Boulias,Koertel,Koh	GGACA	yes	1539	1543	ENSG00000143870	PDIA6
ENST00000381611	2	10784185	10784190	Nanopore	9.10533	-	Boulias,Koertel,Koh	GGACA	yes	1737	1741	ENSG00000143870	PDIA6
ENST00000404371	2	10784185	10784190	Nanopore	9.10533	-	Boulias,Koertel,Koh	GGACA	yes	1885	1889	ENSG00000143870	PDIA6
ENST00000404824	2	10784185	10784190	Nanopore	9.10533	-	Boulias,Koertel,Koh	GGACA	yes	1907	1911	ENSG00000143870	PDIA6
ENST00000540494	2	10784185	10784190	Nanopore	9.10533	-	Boulias,Koertel,Koh	GGACA	yes	1712	1716	ENSG00000143870	PDIA6
ENST00000617249	2	10784185	10784190	Nanopore	9.10533	-	Boulias,Koertel,Koh	GGACA	yes	1547	1551	ENSG00000143870	PDIA6
ENST00000217426	20	34280674	34280679	Nanopore	9.10223	-	Boulias,Koertel	GGACT	yes	1739	1743	ENSG00000101444	AHCY
ENST00000480653	20	34280674	34280679	Nanopore	9.10223	-	Boulias,Koertel	GGACT	yes	1802	1806	ENSG00000101444	AHCY
ENST00000538132	20	34280674	34280679	Nanopore	9.10223	-	Boulias,Koertel	GGACT	yes	1957	1961	ENSG00000101444	AHCY
ENST00000287844	7	151213973	151213978	Nanopore	9.09907	-	Boulias,Koertel,Koh	GGACC	yes	2033	2037	ENSG00000033050	ABCF2
ENST00000360830	10	78035706	78035711	Nanopore	9.09093	+		ATAGA	no	305	309	ENSG00000138326	RPS24
ENST00000372360	10	78035706	78035711	Nanopore	9.09093	+		ATAGA	no	305	309	ENSG00000138326	RPS24
ENST00000435275	10	78035706	78035711	Nanopore	9.09093	+		ATAGA	no	408	412	ENSG00000138326	RPS24
ENST00000440692	10	78035706	78035711	Nanopore	9.09093	+		ATAGA	no	305	309	ENSG00000138326	RPS24
ENST00000464716	10	78035706	78035711	Nanopore	9.09093	+		ATAGA	no	305	309	ENSG00000138326	RPS24
ENST00000465692	10	78035706	78035711	Nanopore	9.09093	+		ATAGA	no	277	281	ENSG00000138326	RPS24
ENST00000466129	10	78035706	78035711	Nanopore	9.09093	+		ATAGA	no	282	286	ENSG00000138326	RPS24
ENST00000475468	10	78035706	78035711	Nanopore	9.09093	+		ATAGA	no	676	680	ENSG00000138326	RPS24
ENST00000476545	10	78035706	78035711	Nanopore	9.09093	+		ATAGA	no	291	295	ENSG00000138326	RPS24
ENST00000478655	10	78035706	78035711	Nanopore	9.09093	+		ATAGA	no	305	309	ENSG00000138326	RPS24
ENST00000482069	10	78035706	78035711	Nanopore	9.09093	+		ATAGA	no	333	337	ENSG00000138326	RPS24
ENST00000485708	10	78035706	78035711	Nanopore	9.09093	+		ATAGA	no	305	309	ENSG00000138326	RPS24
ENST00000613865	10	78035706	78035711	Nanopore	9.09093	+		ATAGA	no	408	412	ENSG00000138326	RPS24
ENST00000645195	10	78035706	78035711	Nanopore	9.09093	+		ATAGA	no	142	146	ENSG00000138326	RPS24
ENST00000645440	10	78035706	78035711	Nanopore	9.09093	+		ATAGA	no	332	336	ENSG00000138326	RPS24
ENST00000645698	10	78035706	78035711	Nanopore	9.09093	+		ATAGA	no	294	298	ENSG00000138326	RPS24
ENST00000646254	10	78035706	78035711	Nanopore	9.09093	+		ATAGA	no	475	479	ENSG00000138326	RPS24
ENST00000647545	10	78035706	78035711	Nanopore	9.09093	+		ATAGA	no	436	440	ENSG00000138326	RPS24
ENST00000314940	5	137752738	137752743	Nanopore	9.06765	-	Boulias,Koertel,Koh	GGACT	yes	1634	1638	ENSG00000177733	HNRNPA0
ENST00000307365	10	72275031	72275036	Nanopore	9.05252	+	Boulias,Koertel,Koh	GGACT	yes	740	744	ENSG00000168209	DDIT4
ENST00000277010	9	34635636	34635641	Nanopore	9.05238	-	Boulias,Koertel,Koh	GGACC	yes	753	757	ENSG00000147955	SIGMAR1
ENST00000353468	9	34635636	34635641	Nanopore	9.05238	-	Boulias,Koertel,Koh	GGACC	yes	663	667	ENSG00000147955	SIGMAR1
ENST00000378892	9	34635636	34635641	Nanopore	9.05238	-	Boulias,Koertel,Koh	GGACC	yes	824	828	ENSG00000147955	SIGMAR1
ENST00000461426	9	34635636	34635641	Nanopore	9.05238	-	Boulias,Koertel,Koh	GGACC	yes	795	799	ENSG00000147955	SIGMAR1
ENST00000477726	9	34635636	34635641	Nanopore	9.05238	-	Boulias,Koertel,Koh	GGACC	yes	682	686	ENSG00000147955	SIGMAR1
ENST00000242784	19	12730865	12730870	Nanopore	9.04849	-	Koertel,Koh	GGACT	yes	649	653	ENSG00000123144	TRIR
ENST00000588213	19	12730865	12730870	Nanopore	9.04849	-	Koertel,Koh	GGACT	yes	613	617	ENSG00000123144	TRIR
ENST00000589590	19	12730865	12730870	Nanopore	9.04849	-	Koertel,Koh	GGACT	yes	709	713	ENSG00000123144	TRIR
ENST00000591254	19	12730865	12730870	Nanopore	9.04849	-	Koertel,Koh	GGACT	yes	758	762	ENSG00000123144	TRIR
ENST00000592273	19	12730865	12730870	Nanopore	9.04849	-	Koertel,Koh	GGACT	yes	553	557	ENSG00000123144	TRIR
ENST00000216037	22	28795215	28795220	Nanopore	9.04549	-	Boulias,Koh	GGACA	yes	1185	1189	ENSG00000100219	XBP1
ENST00000344347	22	28795215	28795220	Nanopore	9.04549	-	Boulias,Koh	GGACA	yes	1086	1090	ENSG00000100219	XBP1
ENST00000403532	22	28795215	28795220	Nanopore	9.04549	-	Boulias,Koh	GGACA	yes	1161	1165	ENSG00000100219	XBP1
ENST00000405219	22	28795215	28795220	Nanopore	9.04549	-	Boulias,Koh	GGACA	yes	1059	1063	ENSG00000100219	XBP1
ENST00000484256	22	28795215	28795220	Nanopore	9.04549	-	Boulias,Koh	GGACA	yes	1512	1516	ENSG00000100219	XBP1
ENST00000611155	22	28795215	28795220	Nanopore	9.04549	-	Boulias,Koh	GGACA	yes	1134	1138	ENSG00000100219	XBP1
ENST00000374561	1	23558262	23558267	Nanopore	9.04364	-	Boulias,Koertel,Koh	GGACT	yes	609	613	ENSG00000117318	ID3
ENST00000463312	1	23558262	23558267	Nanopore	9.04364	-	Boulias,Koertel,Koh	GGACT	yes	290	294	ENSG00000117318	ID3
ENST00000373831	1	28537988	28537993	Nanopore	9.02554	+	Boulias,Koertel,Koh	GGACA	yes	1402	1406	ENSG00000180198	RCC1
ENST00000373832	1	28537988	28537993	Nanopore	9.02554	+	Boulias,Koertel,Koh	GGACA	yes	1430	1434	ENSG00000180198	RCC1
ENST00000373833	1	28537988	28537993	Nanopore	9.02554	+	Boulias,Koertel,Koh	GGACA	yes	1533	1537	ENSG00000180198	RCC1
ENST00000398958	1	28537988	28537993	Nanopore	9.02554	+	Boulias,Koertel,Koh	GGACA	yes	1508	1512	ENSG00000180198	RCC1
ENST00000649185	1	28537988	28537993	Nanopore	9.02554	+	Boulias,Koertel,Koh	GGACA	yes	1707	1711	ENSG00000180198	RCC1
ENST00000372524	10	75398896	75398901	Nanopore	9.0071	-	Boulias,Koh	GGACT	yes	2134	2138	ENSG00000165655	ZNF503
ENST00000339399	9	98015474	98015479	Nanopore	8.99852	+	Koertel,Koh	GGACT	yes	1015	1019	ENSG00000136938	ANP32B
ENST00000261772	16	70252399	70252404	Nanopore	8.99813	-		GGACC	yes	3368	3372	ENSG00000090861	AARS
ENST00000272233	2	20448491	20448496	Nanopore	8.99577	+	Boulias,Koh	AGACC	yes	1419	1423	ENSG00000143878	RHOB
ENST00000156825	19	1577481	1577486	Nanopore	8.99502	-	Boulias,Koertel,Koh	GGACT	yes	1628	1632	ENSG00000071655	MBD3
ENST00000434436	19	1577481	1577486	Nanopore	8.99502	-	Boulias,Koertel,Koh	GGACT	yes	1788	1792	ENSG00000071655	MBD3
ENST00000590550	19	1577481	1577486	Nanopore	8.99502	-	Boulias,Koertel,Koh	GGACT	yes	1936	1940	ENSG00000071655	MBD3
ENST00000592012	19	1577481	1577486	Nanopore	8.99502	-	Boulias,Koertel,Koh	GGACT	yes	1533	1537	ENSG00000071655	MBD3
ENST00000307961	15	66499404	66499409	Nanopore	8.98458	-		TAAAC	no	1347	1351	ENSG00000174444	RPL4
ENST00000561775	15	66499404	66499409	Nanopore	8.98458	-		TAAAC	no	1333	1337	ENSG00000174444	RPL4
ENST00000565723	15	66499404	66499409	Nanopore	8.98458	-		TAAAC	no	322	326	ENSG00000174444	RPL4
ENST00000567229	15	66499404	66499409	Nanopore	8.98458	-		TAAAC	no	1914	1918	ENSG00000174444	RPL4
ENST00000568588	15	66499404	66499409	Nanopore	8.98458	-		TAAAC	no	1778	1782	ENSG00000174444	RPL4
ENST00000290949	16	67438355	67438360	Nanopore	8.98208	-	Boulias	AGACT	yes	1295	1299	ENSG00000159720	ATP6V0D1
ENST00000563305	16	67438355	67438360	Nanopore	8.98208	-	Boulias	AGACT	yes	1333	1337	ENSG00000159720	ATP6V0D1
ENST00000565835	16	67438355	67438360	Nanopore	8.98208	-	Boulias	AGACT	yes	866	870	ENSG00000159720	ATP6V0D1
ENST00000568620	16	67438355	67438360	Nanopore	8.98208	-	Boulias	AGACT	yes	3044	3048	ENSG00000159720	ATP6V0D1
ENST00000602876	16	67438355	67438360	Nanopore	8.98208	-	Boulias	AGACT	yes	1213	1217	ENSG00000159720	ATP6V0D1
ENST00000216714	14	20457350	20457355	Nanopore	8.97913	+	Boulias,Koertel	GGACT	yes	1037	1041	ENSG00000100823	APEX1
ENST00000398030	14	20457350	20457355	Nanopore	8.97913	+	Boulias,Koertel	GGACT	yes	971	975	ENSG00000100823	APEX1
ENST00000553555	14	20457350	20457355	Nanopore	8.97913	+	Boulias,Koertel	GGACT	yes	1220	1224	ENSG00000100823	APEX1
ENST00000555414	14	20457350	20457355	Nanopore	8.97913	+	Boulias,Koertel	GGACT	yes	1016	1020	ENSG00000100823	APEX1
ENST00000555839	14	20457350	20457355	Nanopore	8.97913	+	Boulias,Koertel	GGACT	yes	937	941	ENSG00000100823	APEX1
ENST00000557054	14	20457350	20457355	Nanopore	8.97913	+	Boulias,Koertel	GGACT	yes	472	476	ENSG00000100823	APEX1
ENST00000557159	14	20457350	20457355	Nanopore	8.97913	+	Boulias,Koertel	GGACT	yes	1416	1420	ENSG00000100823	APEX1
ENST00000302165	19	45884024	45884029	Nanopore	8.9778	-	Boulias,Koh	GGACC	yes	2113	2117	ENSG00000170604	IRF2BP1
ENST00000375167	11	119094860	119094865	Nanopore	8.976	-		TCAGA	no	585	589	ENSG00000188486	H2AFX
ENST00000530167	11	119094860	119094865	Nanopore	8.976	-		TCAGA	no	603	607	ENSG00000188486	H2AFX
ENST00000337970	10	43386808	43386813	Nanopore	8.96679	-	Boulias,Koertel	GAACT	yes	1395	1399	ENSG00000169813	HNRNPF
ENST00000356053	10	43386808	43386813	Nanopore	8.96679	-	Boulias,Koertel	GAACT	yes	1474	1478	ENSG00000169813	HNRNPF
ENST00000357065	10	43386808	43386813	Nanopore	8.96679	-	Boulias,Koertel	GAACT	yes	1421	1425	ENSG00000169813	HNRNPF
ENST00000443950	10	43386808	43386813	Nanopore	8.96679	-	Boulias,Koertel	GAACT	yes	1559	1563	ENSG00000169813	HNRNPF
ENST00000544000	10	43386808	43386813	Nanopore	8.96679	-	Boulias,Koertel	GAACT	yes	1480	1484	ENSG00000169813	HNRNPF
ENST00000345523	19	50798554	50798559	Nanopore	8.96378	-	Boulias,Koertel,Koh	GGACA	yes	649	653	ENSG00000167747	C19orf48
ENST00000391812	19	50798554	50798559	Nanopore	8.96378	-	Boulias,Koertel,Koh	GGACA	yes	812	816	ENSG00000167747	C19orf48
ENST00000595794	19	50798554	50798559	Nanopore	8.96378	-	Boulias,Koertel,Koh	GGACA	yes	898	902	ENSG00000167747	C19orf48
ENST00000596287	19	50798554	50798559	Nanopore	8.96378	-	Boulias,Koertel,Koh	GGACA	yes	471	475	ENSG00000167747	C19orf48
ENST00000596655	19	50798554	50798559	Nanopore	8.96378	-	Boulias,Koertel,Koh	GGACA	yes	841	845	ENSG00000167747	C19orf48
ENST00000597493	19	50798554	50798559	Nanopore	8.96378	-	Boulias,Koertel,Koh	GGACA	yes	715	719	ENSG00000167747	C19orf48
ENST00000597705	19	50798554	50798559	Nanopore	8.96378	-	Boulias,Koertel,Koh	GGACA	yes	539	543	ENSG00000167747	C19orf48
ENST00000598463	19	50798554	50798559	Nanopore	8.96378	-	Boulias,Koertel,Koh	GGACA	yes	989	993	ENSG00000167747	C19orf48
ENST00000600373	19	50798554	50798559	Nanopore	8.96378	-	Boulias,Koertel,Koh	GGACA	yes	485	489	ENSG00000167747	C19orf48
ENST00000601267	19	50798554	50798559	Nanopore	8.96378	-	Boulias,Koertel,Koh	GGACA	yes	597	601	ENSG00000167747	C19orf48
ENST00000641539	19	50798554	50798559	Nanopore	8.96378	-	Boulias,Koertel,Koh	GGACA	yes	352	356	ENSG00000167747	C19orf48
ENST00000641834	19	50798554	50798559	Nanopore	8.96378	-	Boulias,Koertel,Koh	GGACA	yes	863	867	ENSG00000167747	C19orf48
ENST00000391857	19	49492070	49492075	Nanopore	8.95796	+	Boulias,Koertel,Koh	AGACT	yes	890	894	ENSG00000142541	RPL13A
ENST00000488946	19	49492070	49492075	Nanopore	8.95796	+	Boulias,Koertel,Koh	AGACT	yes	2078	2082	ENSG00000142541	RPL13A
ENST00000621674	19	49492070	49492075	Nanopore	8.95796	+	Boulias,Koertel,Koh	AGACT	yes	868	872	ENSG00000142541	RPL13A
ENST00000624069	19	49492070	49492075	Nanopore	8.95796	+	Boulias,Koertel,Koh	AGACT	yes	885	889	ENSG00000142541	RPL13A
ENST00000252818	19	18280362	18280367	Nanopore	8.95316	-	Boulias,Koertel	GGACT	yes	1256	1260	ENSG00000130522	JUND
ENST00000334454	14	23034819	23034824	Nanopore	8.94494	-	Boulias,Koertel	GGACT	yes	62	66	ENSG00000100804	PSMB5
ENST00000361611	14	23034819	23034824	Nanopore	8.94494	-	Boulias,Koertel	GGACT	yes	322	326	ENSG00000100804	PSMB5
ENST00000460922	14	23034819	23034824	Nanopore	8.94494	-	Boulias,Koertel	GGACT	yes	71	75	ENSG00000100804	PSMB5
ENST00000493471	14	23034819	23034824	Nanopore	8.94494	-	Boulias,Koertel	GGACT	yes	67	71	ENSG00000100804	PSMB5
ENST00000380325	20	3047896	3047901	Nanopore	8.91101	+	Koh	GGACC	yes	663	667	ENSG00000125901	MRPS26
ENST00000241600	9	135503721	135503726	Nanopore	8.87765	+	Boulias,Koertel,Koh	TGACT	yes	509	513	ENSG00000122140	MRPS2
ENST00000371785	9	135503721	135503726	Nanopore	8.87765	+	Boulias,Koertel,Koh	TGACT	yes	689	693	ENSG00000122140	MRPS2
ENST00000453385	9	135503721	135503726	Nanopore	8.87765	+	Boulias,Koertel,Koh	TGACT	yes	522	526	ENSG00000122140	MRPS2
ENST00000472852	9	135503721	135503726	Nanopore	8.87765	+	Boulias,Koertel,Koh	TGACT	yes	621	625	ENSG00000122140	MRPS2
ENST00000472946	9	135503721	135503726	Nanopore	8.87765	+	Boulias,Koertel,Koh	TGACT	yes	231	235	ENSG00000122140	MRPS2
ENST00000485333	9	135503721	135503726	Nanopore	8.87765	+	Boulias,Koertel,Koh	TGACT	yes	627	631	ENSG00000122140	MRPS2
ENST00000488610	9	135503721	135503726	Nanopore	8.87765	+	Boulias,Koertel,Koh	TGACT	yes	690	694	ENSG00000122140	MRPS2
ENST00000361611	14	23026048	23026053	Nanopore	8.87456	-	Boulias,Koertel,Koh	TGACT	yes	1092	1096	ENSG00000100804	PSMB5
ENST00000425762	14	23026048	23026053	Nanopore	8.87456	-	Boulias,Koertel,Koh	TGACT	yes	749	753	ENSG00000100804	PSMB5
ENST00000460922	14	23026048	23026053	Nanopore	8.87456	-	Boulias,Koertel,Koh	TGACT	yes	534	538	ENSG00000100804	PSMB5
ENST00000493471	14	23026048	23026053	Nanopore	8.87456	-	Boulias,Koertel,Koh	TGACT	yes	922	926	ENSG00000100804	PSMB5
ENST00000215742	22	20999994	20999999	Nanopore	8.87082	-	Boulias,Koertel	AGACT	yes	986	990	ENSG00000184436	THAP7
ENST00000399133	22	20999994	20999999	Nanopore	8.87082	-	Boulias,Koertel	AGACT	yes	922	926	ENSG00000184436	THAP7
ENST00000471073	22	20999994	20999999	Nanopore	8.87082	-	Boulias,Koertel	AGACT	yes	1583	1587	ENSG00000184436	THAP7
ENST00000476667	22	20999994	20999999	Nanopore	8.87082	-	Boulias,Koertel	AGACT	yes	1474	1478	ENSG00000184436	THAP7
ENST00000498406	22	20999994	20999999	Nanopore	8.87082	-	Boulias,Koertel	AGACT	yes	1062	1066	ENSG00000184436	THAP7
ENST00000348956	14	103519746	103519751	Nanopore	8.87003	-	Boulias,Koertel,Koh	AGACT	yes	1336	1340	ENSG00000166165	CKB
ENST00000553528	14	103519746	103519751	Nanopore	8.87003	-	Boulias,Koertel,Koh	AGACT	yes	1114	1118	ENSG00000166165	CKB
ENST00000553652	14	103519746	103519751	Nanopore	8.87003	-	Boulias,Koertel,Koh	AGACT	yes	1190	1194	ENSG00000166165	CKB
ENST00000554282	14	103519746	103519751	Nanopore	8.87003	-	Boulias,Koertel,Koh	AGACT	yes	663	667	ENSG00000166165	CKB
ENST00000554989	14	103519746	103519751	Nanopore	8.87003	-	Boulias,Koertel,Koh	AGACT	yes	542	546	ENSG00000166165	CKB
ENST00000216252	22	41460043	41460048	Nanopore	8.86277	-	Boulias,Koertel,Koh	TGACT	yes	722	726	ENSG00000100410	PHF5A
ENST00000327892	6	30724270	30724275	Nanopore	8.86152	+	Koertel,Koh	GGACG	no	1364	1368	ENSG00000196230	TUBB
ENST00000330914	6	30724270	30724275	Nanopore	8.86152	+	Koertel,Koh	GGACG	no	1477	1481	ENSG00000196230	TUBB
ENST00000396384	6	30724270	30724275	Nanopore	8.86152	+	Koertel,Koh	GGACG	no	1668	1672	ENSG00000196230	TUBB
ENST00000396389	6	30724270	30724275	Nanopore	8.86152	+	Koertel,Koh	GGACG	no	1748	1752	ENSG00000196230	TUBB
ENST00000252785	22	50523850	50523855	Nanopore	8.8366	-		CAAGA	no	733	737	ENSG00000130489	SCO2
ENST00000395693	22	50523850	50523855	Nanopore	8.8366	-		CAAGA	no	705	709	ENSG00000130489	SCO2
ENST00000535425	22	50523850	50523855	Nanopore	8.8366	-		CAAGA	no	715	719	ENSG00000284194
ENST00000543927	22	50523850	50523855	Nanopore	8.8366	-		CAAGA	no	764	768	ENSG00000284194
ENST00000360876	7	2380360	2380365	Nanopore	8.82234	+	Boulias,Koertel,Koh	GGACT	yes	2712	2716	ENSG00000106263	EIF3B
ENST00000397011	7	2380360	2380365	Nanopore	8.82234	+	Boulias,Koertel,Koh	GGACT	yes	2582	2586	ENSG00000106263	EIF3B
ENST00000465670	7	2380360	2380365	Nanopore	8.82234	+	Boulias,Koertel,Koh	GGACT	yes	2387	2391	ENSG00000106263	EIF3B
ENST00000468611	7	2380360	2380365	Nanopore	8.82234	+	Boulias,Koertel,Koh	GGACT	yes	1489	1493	ENSG00000106263	EIF3B
ENST00000475415	7	2380360	2380365	Nanopore	8.82234	+	Boulias,Koertel,Koh	GGACT	yes	3366	3370	ENSG00000106263	EIF3B
ENST00000371222	1	58781695	58781700	Nanopore	8.82114	-	Boulias,Koertel,Koh	AGACT	yes	2628	2632	ENSG00000177606	JUN
ENST00000303151	7	100707257	100707262	Nanopore	8.81949	+		AAAGA	no	622	626	ENSG00000172336	POP7
ENST00000227378	11	123057678	123057683	Nanopore	8.8155	-	Boulias,Koertel,Koh	GGACC	yes	2000	2004	ENSG00000109971	HSPA8
ENST00000453788	11	123057678	123057683	Nanopore	8.8155	-	Boulias,Koertel,Koh	GGACC	yes	1810	1814	ENSG00000109971	HSPA8
ENST00000532091	11	123057678	123057683	Nanopore	8.8155	-	Boulias,Koertel,Koh	GGACC	yes	2114	2118	ENSG00000109971	HSPA8
ENST00000532636	11	123057678	123057683	Nanopore	8.8155	-	Boulias,Koertel,Koh	GGACC	yes	2112	2116	ENSG00000109971	HSPA8
ENST00000533540	11	123057678	123057683	Nanopore	8.8155	-	Boulias,Koertel,Koh	GGACC	yes	1632	1636	ENSG00000109971	HSPA8
ENST00000534319	11	123057678	123057683	Nanopore	8.8155	-	Boulias,Koertel,Koh	GGACC	yes	1699	1703	ENSG00000109971	HSPA8
ENST00000534624	11	123057678	123057683	Nanopore	8.8155	-	Boulias,Koertel,Koh	GGACC	yes	2070	2074	ENSG00000109971	HSPA8
ENST00000339647	12	124913446	124913451	Nanopore	8.79795	-	Boulias,Koh	GGACA	yes	388	392	ENSG00000150991	UBC
ENST00000535131	12	124913446	124913451	Nanopore	8.79795	-	Boulias,Koh	GGACA	yes	435	439	ENSG00000150991	UBC
ENST00000535859	12	124913446	124913451	Nanopore	8.79795	-	Boulias,Koh	GGACA	yes	535	539	ENSG00000150991	UBC
ENST00000536769	12	124913446	124913451	Nanopore	8.79795	-	Boulias,Koh	GGACA	yes	1898	1902	ENSG00000150991	UBC
ENST00000538617	12	124913446	124913451	Nanopore	8.79795	-	Boulias,Koh	GGACA	yes	638	642	ENSG00000150991	UBC
ENST00000540351	12	124913446	124913451	Nanopore	8.79795	-	Boulias,Koh	GGACA	yes	461	465	ENSG00000150991	UBC
ENST00000540700	12	124913446	124913451	Nanopore	8.79795	-	Boulias,Koh	GGACA	yes	546	550	ENSG00000150991	UBC
ENST00000541645	12	124913446	124913451	Nanopore	8.79795	-	Boulias,Koh	GGACA	yes	403	407	ENSG00000150991	UBC
ENST00000544481	12	124913446	124913451	Nanopore	8.79795	-	Boulias,Koh	GGACA	yes	376	380	ENSG00000150991	UBC
ENST00000546120	12	124913446	124913451	Nanopore	8.79795	-	Boulias,Koh	GGACA	yes	339	343	ENSG00000150991	UBC
ENST00000546271	12	124913446	124913451	Nanopore	8.79795	-	Boulias,Koh	GGACA	yes	470	474	ENSG00000150991	UBC
ENST00000331569	8	37698345	37698350	Nanopore	8.79089	+	Boulias,Koertel,Koh	GGACC	yes	1643	1647	ENSG00000183779	ZNF703
ENST00000305943	1	228494098	228494103	Nanopore	8.78262	+	Boulias,Koh	GGACC	yes	1029	1033	ENSG00000168159	RNF187
ENST00000482739	1	228494098	228494103	Nanopore	8.78262	+	Boulias,Koh	GGACC	yes	800	804	ENSG00000168159	RNF187
ENST00000372833	10	73783250	73783255	Nanopore	8.78181	+	Boulias,Koertel	AGACA	yes	449	453	ENSG00000172586	CHCHD1
ENST00000372837	10	73783250	73783255	Nanopore	8.78181	+	Boulias,Koertel	AGACA	yes	1082	1086	ENSG00000172586	CHCHD1
ENST00000331497	15	90271457	90271462	Nanopore	8.77915	+		TAAAG	no	1011	1015	ENSG00000182768	NGRN
ENST00000379095	15	90271457	90271462	Nanopore	8.77915	+		TAAAG	no	554	558	ENSG00000182768	NGRN
ENST00000561573	15	90271457	90271462	Nanopore	8.77915	+		TAAAG	no	3088	3092	ENSG00000261147
ENST00000317635	17	21198474	21198479	Nanopore	8.77769	-	Boulias,Koertel,Koh	AAACT	yes	896	900	ENSG00000178307	TMEM11
ENST00000577419	17	21198474	21198479	Nanopore	8.77769	-	Boulias,Koertel,Koh	AAACT	yes	725	729	ENSG00000178307	TMEM11
ENST00000583264	17	21198474	21198479	Nanopore	8.77769	-	Boulias,Koertel,Koh	AAACT	yes	596	600	ENSG00000178307	TMEM11
ENST00000584432	17	21198474	21198479	Nanopore	8.77769	-	Boulias,Koertel,Koh	AAACT	yes	1123	1127	ENSG00000178307	TMEM11
ENST00000342981	3	184334940	184334945	Nanopore	8.75101	+	Boulias,Koertel,Koh	GGACA	yes	5250	5254	ENSG00000114867	EIF4G1
ENST00000346169	3	184334940	184334945	Nanopore	8.75101	+	Boulias,Koertel,Koh	GGACA	yes	5104	5108	ENSG00000114867	EIF4G1
ENST00000350481	3	184334940	184334945	Nanopore	8.75101	+	Boulias,Koertel,Koh	GGACA	yes	4578	4582	ENSG00000114867	EIF4G1
ENST00000352767	3	184334940	184334945	Nanopore	8.75101	+	Boulias,Koertel,Koh	GGACA	yes	5068	5072	ENSG00000114867	EIF4G1
ENST00000382330	3	184334940	184334945	Nanopore	8.75101	+	Boulias,Koertel,Koh	GGACA	yes	5053	5057	ENSG00000114867	EIF4G1
ENST00000392537	3	184334940	184334945	Nanopore	8.75101	+	Boulias,Koertel,Koh	GGACA	yes	4819	4823	ENSG00000114867	EIF4G1
ENST00000414031	3	184334940	184334945	Nanopore	8.75101	+	Boulias,Koertel,Koh	GGACA	yes	5157	5161	ENSG00000114867	EIF4G1
ENST00000424196	3	184334940	184334945	Nanopore	8.75101	+	Boulias,Koertel,Koh	GGACA	yes	5243	5247	ENSG00000114867	EIF4G1
ENST00000434061	3	184334940	184334945	Nanopore	8.75101	+	Boulias,Koertel,Koh	GGACA	yes	4616	4620	ENSG00000114867	EIF4G1
ENST00000435046	3	184334940	184334945	Nanopore	8.75101	+	Boulias,Koertel,Koh	GGACA	yes	4262	4266	ENSG00000114867	EIF4G1
ENST00000442406	3	184334940	184334945	Nanopore	8.75101	+	Boulias,Koertel,Koh	GGACA	yes	4717	4721	ENSG00000114867	EIF4G1
ENST00000460829	3	184334940	184334945	Nanopore	8.75101	+	Boulias,Koertel,Koh	GGACA	yes	1691	1695	ENSG00000114867	EIF4G1
ENST00000475721	3	184334940	184334945	Nanopore	8.75101	+	Boulias,Koertel,Koh	GGACA	yes	895	899	ENSG00000114867	EIF4G1
ENST00000345523	19	50798843	50798848	Nanopore	8.74785	-	Boulias,Koertel,Koh	GGACA	yes	360	364	ENSG00000167747	C19orf48
ENST00000391812	19	50798843	50798848	Nanopore	8.74785	-	Boulias,Koertel,Koh	GGACA	yes	523	527	ENSG00000167747	C19orf48
ENST00000595794	19	50798843	50798848	Nanopore	8.74785	-	Boulias,Koertel,Koh	GGACA	yes	609	613	ENSG00000167747	C19orf48
ENST00000596287	19	50798843	50798848	Nanopore	8.74785	-	Boulias,Koertel,Koh	GGACA	yes	182	186	ENSG00000167747	C19orf48
ENST00000596554	19	50798843	50798848	Nanopore	8.74785	-	Boulias,Koertel,Koh	GGACA	yes	544	548	ENSG00000167747	C19orf48
ENST00000596655	19	50798843	50798848	Nanopore	8.74785	-	Boulias,Koertel,Koh	GGACA	yes	552	556	ENSG00000167747	C19orf48
ENST00000597493	19	50798843	50798848	Nanopore	8.74785	-	Boulias,Koertel,Koh	GGACA	yes	426	430	ENSG00000167747	C19orf48
ENST00000597705	19	50798843	50798848	Nanopore	8.74785	-	Boulias,Koertel,Koh	GGACA	yes	250	254	ENSG00000167747	C19orf48
ENST00000598463	19	50798843	50798848	Nanopore	8.74785	-	Boulias,Koertel,Koh	GGACA	yes	700	704	ENSG00000167747	C19orf48
ENST00000599004	19	50798843	50798848	Nanopore	8.74785	-	Boulias,Koertel,Koh	GGACA	yes	722	726	ENSG00000167747	C19orf48
ENST00000600373	19	50798843	50798848	Nanopore	8.74785	-	Boulias,Koertel,Koh	GGACA	yes	196	200	ENSG00000167747	C19orf48
ENST00000601267	19	50798843	50798848	Nanopore	8.74785	-	Boulias,Koertel,Koh	GGACA	yes	308	312	ENSG00000167747	C19orf48
ENST00000641539	19	50798843	50798848	Nanopore	8.74785	-	Boulias,Koertel,Koh	GGACA	yes	63	67	ENSG00000167747	C19orf48
ENST00000641834	19	50798843	50798848	Nanopore	8.74785	-	Boulias,Koertel,Koh	GGACA	yes	574	578	ENSG00000167747	C19orf48
ENST00000374825	6	32980899	32980904	Nanopore	8.7397	+	Boulias,Koertel,Koh	GGACA	yes	4355	4359	ENSG00000204256	BRD2
ENST00000374831	6	32980899	32980904	Nanopore	8.7397	+	Boulias,Koertel,Koh	GGACA	yes	4202	4206	ENSG00000204256	BRD2
ENST00000395287	6	32980899	32980904	Nanopore	8.7397	+	Boulias,Koertel,Koh	GGACA	yes	2862	2866	ENSG00000204256	BRD2
ENST00000449025	6	32980899	32980904	Nanopore	8.7397	+	Boulias,Koertel,Koh	GGACA	yes	2605	2609	ENSG00000204256	BRD2
ENST00000449085	6	32980899	32980904	Nanopore	8.7397	+	Boulias,Koertel,Koh	GGACA	yes	2605	2609	ENSG00000204256	BRD2
ENST00000469132	6	32980899	32980904	Nanopore	8.7397	+	Boulias,Koertel,Koh	GGACA	yes	1242	1246	ENSG00000204256	BRD2
ENST00000482914	6	32980899	32980904	Nanopore	8.7397	+	Boulias,Koertel,Koh	GGACA	yes	4229	4233	ENSG00000204256	BRD2
ENST00000248451	2	218272788	218272793	Nanopore	8.71665	+	Boulias,Koertel	TGACT	yes	600	604	ENSG00000127838	PNKD
ENST00000469689	2	218272788	218272793	Nanopore	8.71665	+	Boulias,Koertel	TGACT	yes	1250	1254	ENSG00000127838	PNKD
ENST00000330133	19	3767454	3767459	Nanopore	8.71058	+	Boulias,Koertel,Koh	GGACT	yes	498	502	ENSG00000183617	MRPL54
ENST00000245206	16	58707341	58707346	Nanopore	8.70341	-	Boulias,Koertel,Koh	GGACC	yes	2206	2210	ENSG00000125166	GOT2
ENST00000329276	20	2658303	2658308	Nanopore	8.69039	+	Boulias,Koertel	GGACA	yes	1824	1828	ENSG00000101361	NOP56
ENST00000415272	20	2658303	2658308	Nanopore	8.69039	+	Boulias,Koertel	GGACA	yes	1573	1577	ENSG00000101361	NOP56
ENST00000462630	20	2658303	2658308	Nanopore	8.69039	+	Boulias,Koertel	GGACA	yes	770	774	ENSG00000101361	NOP56
ENST00000466447	20	2658303	2658308	Nanopore	8.69039	+	Boulias,Koertel	GGACA	yes	1005	1009	ENSG00000101361	NOP56
ENST00000467196	20	2658303	2658308	Nanopore	8.69039	+	Boulias,Koertel	GGACA	yes	1231	1235	ENSG00000101361	NOP56
ENST00000467857	20	2658303	2658308	Nanopore	8.69039	+	Boulias,Koertel	GGACA	yes	646	650	ENSG00000101361	NOP56
ENST00000492135	20	2658303	2658308	Nanopore	8.69039	+	Boulias,Koertel	GGACA	yes	1054	1058	ENSG00000101361	NOP56
ENST00000612233	20	2658303	2658308	Nanopore	8.69039	+	Boulias,Koertel	GGACA	yes	2892	2896	ENSG00000101361	NOP56
ENST00000616692	20	2658303	2658308	Nanopore	8.69039	+	Boulias,Koertel	GGACA	yes	2573	2577	ENSG00000101361	NOP56
ENST00000303577	2	70087767	70087772	Nanopore	8.68995	+	Boulias,Koertel	GGACT	yes	315	319	ENSG00000169564	PCBP1
ENST00000342422	20	36612089	36612094	Nanopore	8.6868	+	Boulias,Koertel	GGACC	yes	429	433	ENSG00000101084	RAB5IF
ENST00000344795	20	36612089	36612094	Nanopore	8.6868	+	Boulias,Koertel	GGACC	yes	602	606	ENSG00000101084	RAB5IF
ENST00000373852	20	36612089	36612094	Nanopore	8.6868	+	Boulias,Koertel	GGACC	yes	592	596	ENSG00000101084	RAB5IF
ENST00000483815	20	36612089	36612094	Nanopore	8.6868	+	Boulias,Koertel	GGACC	yes	703	707	ENSG00000101084	RAB5IF
ENST00000492721	20	36612089	36612094	Nanopore	8.6868	+	Boulias,Koertel	GGACC	yes	577	581	ENSG00000101084	RAB5IF
ENST00000494506	20	36612089	36612094	Nanopore	8.6868	+	Boulias,Koertel	GGACC	yes	407	411	ENSG00000101084	RAB5IF
ENST00000558530	20	36612089	36612094	Nanopore	8.6868	+	Boulias,Koertel	GGACC	yes	624	628	ENSG00000259399	TGIF2-RAB5IF
ENST00000345523	19	50798163	50798168	Nanopore	8.68161	-	Boulias,Koertel	GGACA	yes	1040	1044	ENSG00000167747	C19orf48
ENST00000391812	19	50798163	50798168	Nanopore	8.68161	-	Boulias,Koertel	GGACA	yes	1203	1207	ENSG00000167747	C19orf48
ENST00000596655	19	50798163	50798168	Nanopore	8.68161	-	Boulias,Koertel	GGACA	yes	1232	1236	ENSG00000167747	C19orf48
ENST00000598463	19	50798163	50798168	Nanopore	8.68161	-	Boulias,Koertel	GGACA	yes	1380	1384	ENSG00000167747	C19orf48
ENST00000641834	19	50798163	50798168	Nanopore	8.68161	-	Boulias,Koertel	GGACA	yes	1254	1258	ENSG00000167747	C19orf48
ENST00000303577	2	70088418	70088423	Nanopore	8.66376	+	Boulias,Koertel,Koh	GGACA	yes	966	970	ENSG00000169564	PCBP1
ENST00000269321	17	81868877	81868882	Nanopore	8.65972	-	Boulias,Koertel,Koh	GGACT	yes	676	680	ENSG00000141522	ARHGDIA
ENST00000400721	17	81868877	81868882	Nanopore	8.65972	-	Boulias,Koertel,Koh	GGACT	yes	583	587	ENSG00000141522	ARHGDIA
ENST00000541078	17	81868877	81868882	Nanopore	8.65972	-	Boulias,Koertel,Koh	GGACT	yes	975	979	ENSG00000141522	ARHGDIA
ENST00000580685	17	81868877	81868882	Nanopore	8.65972	-	Boulias,Koertel,Koh	GGACT	yes	685	689	ENSG00000141522	ARHGDIA
ENST00000581876	17	81868877	81868882	Nanopore	8.65972	-	Boulias,Koertel,Koh	GGACT	yes	438	442	ENSG00000141522	ARHGDIA
ENST00000582984	17	81868877	81868882	Nanopore	8.65972	-	Boulias,Koertel,Koh	GGACT	yes	811	815	ENSG00000141522	ARHGDIA
ENST00000583868	17	81868877	81868882	Nanopore	8.65972	-	Boulias,Koertel,Koh	GGACT	yes	564	568	ENSG00000141522	ARHGDIA
ENST00000227157	11	18407395	18407400	Nanopore	8.65686	+	Boulias,Koertel	GGACT	yes	1065	1069	ENSG00000134333	LDHA
ENST00000375710	11	18407395	18407400	Nanopore	8.65686	+	Boulias,Koertel	GGACT	yes	1981	1985	ENSG00000134333	LDHA
ENST00000379412	11	18407395	18407400	Nanopore	8.65686	+	Boulias,Koertel	GGACT	yes	1471	1475	ENSG00000134333	LDHA
ENST00000396222	11	18407395	18407400	Nanopore	8.65686	+	Boulias,Koertel	GGACT	yes	944	948	ENSG00000134333	LDHA
ENST00000422447	11	18407395	18407400	Nanopore	8.65686	+	Boulias,Koertel	GGACT	yes	1212	1216	ENSG00000134333	LDHA
ENST00000430553	11	18407395	18407400	Nanopore	8.65686	+	Boulias,Koertel	GGACT	yes	1039	1043	ENSG00000134333	LDHA
ENST00000538451	11	18407395	18407400	Nanopore	8.65686	+	Boulias,Koertel	GGACT	yes	1001	1005	ENSG00000134333	LDHA
ENST00000540430	11	18407395	18407400	Nanopore	8.65686	+	Boulias,Koertel	GGACT	yes	1483	1487	ENSG00000134333	LDHA
ENST00000545215	11	18407395	18407400	Nanopore	8.65686	+	Boulias,Koertel	GGACT	yes	1094	1098	ENSG00000134333	LDHA
ENST00000272233	2	20448656	20448661	Nanopore	8.63818	+	Boulias,Koertel,Koh	GGACT	yes	1584	1588	ENSG00000143878	RHOB
ENST00000288607	7	1567561	1567566	Nanopore	8.63618	-	Boulias,Koertel,Koh	AGACT	yes	1155	1159	ENSG00000157778	PSMG3
ENST00000404674	7	1567561	1567566	Nanopore	8.63618	-	Boulias,Koertel,Koh	AGACT	yes	559	563	ENSG00000157778	PSMG3
ENST00000375167	11	119094132	119094137	Nanopore	8.62618	-	Boulias,Koertel,Koh	GGACA	yes	1115	1119	ENSG00000188486	H2AFX
ENST00000530167	11	119094132	119094137	Nanopore	8.62618	-	Boulias,Koertel,Koh	GGACA	yes	1331	1335	ENSG00000188486	H2AFX
ENST00000271843	1	153974612	153974617	Nanopore	8.56775	-	Boulias,Koertel	GGACT	yes	925	929	ENSG00000143543	JTB
ENST00000356648	1	153974612	153974617	Nanopore	8.56775	-	Boulias,Koertel	GGACT	yes	935	939	ENSG00000143543	JTB
ENST00000368589	1	153974612	153974617	Nanopore	8.56775	-	Boulias,Koertel	GGACT	yes	1111	1115	ENSG00000143543	JTB
ENST00000293288	19	48961652	48961657	Nanopore	8.56044	+	Boulias,Koertel	GGACT	yes	1213	1217	ENSG00000087088	BAX
ENST00000345358	19	48961652	48961657	Nanopore	8.56044	+	Boulias,Koertel	GGACT	yes	650	654	ENSG00000087088	BAX
ENST00000391871	19	48961652	48961657	Nanopore	8.56044	+	Boulias,Koertel	GGACT	yes	545	549	ENSG00000087088	BAX
ENST00000502487	19	48961652	48961657	Nanopore	8.56044	+	Boulias,Koertel	GGACT	yes	1295	1299	ENSG00000087088	BAX
ENST00000513545	19	48961652	48961657	Nanopore	8.56044	+	Boulias,Koertel	GGACT	yes	715	719	ENSG00000087088	BAX
ENST00000249042	22	37018257	37018262	Nanopore	8.55484	-	Koh	GGACC	yes	540	544	ENSG00000128311	TST
ENST00000403892	22	37018257	37018262	Nanopore	8.55484	-	Koh	GGACC	yes	1206	1210	ENSG00000128311	TST
ENST00000622841	22	37018257	37018262	Nanopore	8.55484	-	Koh	GGACC	yes	514	518	ENSG00000128311	TST
ENST00000372994	9	128163635	128163640	Nanopore	8.55464	+	Koh	GGACC	yes	416	420	ENSG00000171159	C9orf16
ENST00000486420	9	128163635	128163640	Nanopore	8.55464	+	Koh	GGACC	yes	333	337	ENSG00000171159	C9orf16
ENST00000492588	9	128163635	128163640	Nanopore	8.55464	+	Koh	GGACC	yes	1316	1320	ENSG00000171159	C9orf16
ENST00000290208	17	47824134	47824139	Nanopore	8.54601	-	Boulias,Koertel	GGACA	yes	1335	1339	ENSG00000159111	MRPL10
ENST00000351111	17	47824134	47824139	Nanopore	8.54601	-	Boulias,Koertel	GGACA	yes	882	886	ENSG00000159111	MRPL10
ENST00000414011	17	47824134	47824139	Nanopore	8.54601	-	Boulias,Koertel	GGACA	yes	973	977	ENSG00000159111	MRPL10
ENST00000421763	17	47824134	47824139	Nanopore	8.54601	-	Boulias,Koertel	GGACA	yes	1020	1024	ENSG00000159111	MRPL10
ENST00000252785	22	50524199	50524204	Nanopore	8.54546	-	Boulias,Koertel,Koh	GGACT	yes	384	388	ENSG00000130489	SCO2
ENST00000395693	22	50524199	50524204	Nanopore	8.54546	-	Boulias,Koertel,Koh	GGACT	yes	356	360	ENSG00000130489	SCO2
ENST00000535425	22	50524199	50524204	Nanopore	8.54546	-	Boulias,Koertel,Koh	GGACT	yes	366	370	ENSG00000284194
ENST00000543927	22	50524199	50524204	Nanopore	8.54546	-	Boulias,Koertel,Koh	GGACT	yes	415	419	ENSG00000284194
ENST00000638598	22	50524199	50524204	Nanopore	8.54546	-	Boulias,Koertel,Koh	GGACT	yes	366	370	ENSG00000284194
ENST00000638670	22	50524199	50524204	Nanopore	8.54546	-	Boulias,Koertel,Koh	GGACT	yes	415	419	ENSG00000284194
ENST00000309268	6	73517646	73517651	Nanopore	8.54234	-		GGACC	yes	1611	1615	ENSG00000156508	EEF1A1
ENST00000316292	6	73517646	73517651	Nanopore	8.54234	-		GGACC	yes	2540	2544	ENSG00000156508	EEF1A1
ENST00000331523	6	73517646	73517651	Nanopore	8.54234	-		GGACC	yes	1793	1797	ENSG00000156508	EEF1A1
ENST00000490569	6	73517646	73517651	Nanopore	8.54234	-		GGACC	yes	1670	1674	ENSG00000156508	EEF1A1
ENST00000491404	6	73517646	73517651	Nanopore	8.54234	-		GGACC	yes	497	501	ENSG00000156508	EEF1A1
ENST00000610520	6	73517646	73517651	Nanopore	8.54234	-		GGACC	yes	1548	1552	ENSG00000156508	EEF1A1
ENST00000615060	6	73517646	73517651	Nanopore	8.54234	-		GGACC	yes	1609	1613	ENSG00000156508	EEF1A1
ENST00000177742	16	1772278	1772283	Nanopore	8.5374	-	Boulias,Koertel,Koh	GAACC	yes	647	651	ENSG00000074071	MRPS34
ENST00000397375	16	1772278	1772283	Nanopore	8.5374	-	Boulias,Koertel,Koh	GAACC	yes	631	635	ENSG00000074071	MRPS34
ENST00000569585	16	1772278	1772283	Nanopore	8.5374	-	Boulias,Koertel,Koh	GAACC	yes	326	330	ENSG00000074071	MRPS34
ENST00000347159	9	78329388	78329393	Nanopore	8.53263	+	Boulias,Koertel	GGACT	yes	1346	1350	ENSG00000135069	PSAT1
ENST00000376588	9	78329388	78329393	Nanopore	8.53263	+	Boulias,Koertel	GGACT	yes	1502	1506	ENSG00000135069	PSAT1
ENST00000342480	3	127672443	127672448	Nanopore	8.53016	+	Boulias,Koertel,Koh	GGACT	yes	1817	1821	ENSG00000114631	PODXL2
ENST00000372524	10	75400220	75400225	Nanopore	8.51743	-	Boulias,Koertel,Koh	GGACA	yes	810	814	ENSG00000165655	ZNF503
ENST00000344034	2	27381298	27381303	Nanopore	8.51025	-	Boulias	GGACA	yes	2106	2110	ENSG00000115241	PPM1G
ENST00000472077	2	27381298	27381303	Nanopore	8.51025	-	Boulias	GGACA	yes	3644	3648	ENSG00000115241	PPM1G
ENST00000294189	3	51993892	51993897	Nanopore	8.50983	-		GTATT	no	426	430	ENSG00000162244	RPL29
ENST00000466397	3	51993892	51993897	Nanopore	8.50983	-		GTATT	no	473	477	ENSG00000162244	RPL29
ENST00000475248	3	51993892	51993897	Nanopore	8.50983	-		GTATT	no	377	381	ENSG00000162244	RPL29
ENST00000479017	3	51993892	51993897	Nanopore	8.50983	-		GTATT	no	402	406	ENSG00000162244	RPL29
ENST00000480306	3	51993892	51993897	Nanopore	8.50983	-		GTATT	no	450	454	ENSG00000162244	RPL29
ENST00000492277	3	51993892	51993897	Nanopore	8.50983	-		GTATT	no	390	394	ENSG00000162244	RPL29
ENST00000495383	3	51993892	51993897	Nanopore	8.50983	-		GTATT	no	445	449	ENSG00000162244	RPL29
ENST00000648640	3	51993892	51993897	Nanopore	8.50983	-		GTATT	no	535	539	ENSG00000162244	RPL29
ENST00000375650	6	31829302	31829307	Nanopore	8.50445	+		AGACA	yes	1566	1570	ENSG00000204388	HSPA1B
ENST00000649802	6	31829302	31829307	Nanopore	8.50445	+		AGACA	yes	470	474	ENSG00000285565
ENST00000342683	15	67526471	67526476	Nanopore	8.4869	+	Boulias,Koertel,Koh	AGACT	yes	519	523	ENSG00000189227	C15orf61
ENST00000557807	15	67526471	67526476	Nanopore	8.4869	+	Boulias,Koertel,Koh	AGACT	yes	603	607	ENSG00000189227	C15orf61
ENST00000560041	15	67526471	67526476	Nanopore	8.4869	+	Boulias,Koertel,Koh	AGACT	yes	575	579	ENSG00000189227	C15orf61
ENST00000560547	15	67526471	67526476	Nanopore	8.4869	+	Boulias,Koertel,Koh	AGACT	yes	392	396	ENSG00000189227	C15orf61
ENST00000314852	15	75639517	75639522	Nanopore	8.48237	-		TCAGA	no	1591	1595	ENSG00000177971	IMP3
ENST00000403490	15	75639517	75639522	Nanopore	8.48237	-		TCAGA	no	802	806	ENSG00000177971	IMP3
ENST00000350592	1	154207437	154207442	Nanopore	8.47752	-	Boulias,Koertel	GGACT	yes	888	892	ENSG00000143612	C1orf43
ENST00000362076	1	154207437	154207442	Nanopore	8.47752	-	Boulias,Koertel	GGACT	yes	829	833	ENSG00000143612	C1orf43
ENST00000368519	1	154207437	154207442	Nanopore	8.47752	-	Boulias,Koertel	GGACT	yes	897	901	ENSG00000143612	C1orf43
ENST00000368521	1	154207437	154207442	Nanopore	8.47752	-	Boulias,Koertel	GGACT	yes	972	976	ENSG00000143612	C1orf43
ENST00000470180	1	154207437	154207442	Nanopore	8.47752	-	Boulias,Koertel	GGACT	yes	1125	1129	ENSG00000143612	C1orf43
ENST00000483282	1	154207437	154207442	Nanopore	8.47752	-	Boulias,Koertel	GGACT	yes	244	248	ENSG00000143612	C1orf43
ENST00000640799	1	154207437	154207442	Nanopore	8.47752	-	Boulias,Koertel	GGACT	yes	943	947	ENSG00000143612	C1orf43
ENST00000648267	1	154207437	154207442	Nanopore	8.47752	-	Boulias,Koertel	GGACT	yes	1014	1018	ENSG00000143612	C1orf43
ENST00000277010	9	34635465	34635470	Nanopore	8.4616	-	Koertel	AGACC	yes	924	928	ENSG00000147955	SIGMAR1
ENST00000353468	9	34635465	34635470	Nanopore	8.4616	-	Koertel	AGACC	yes	834	838	ENSG00000147955	SIGMAR1
ENST00000378892	9	34635465	34635470	Nanopore	8.4616	-	Koertel	AGACC	yes	995	999	ENSG00000147955	SIGMAR1
ENST00000252603	19	17521254	17521259	Nanopore	8.45782	+	Boulias	GGACA	yes	975	979	ENSG00000130313
ENST00000595782	19	17521254	17521259	Nanopore	8.45782	+	Boulias	GGACA	yes	618	622	ENSG00000130313
ENST00000317943	12	50120300	50120305	Nanopore	8.44598	+	Boulias	GGACT	yes	558	562	ENSG00000178449	COX14
ENST00000548985	12	50120300	50120305	Nanopore	8.44598	+	Boulias	GGACT	yes	527	531	ENSG00000178449	COX14
ENST00000550487	12	50120300	50120305	Nanopore	8.44598	+	Boulias	GGACT	yes	332	336	ENSG00000178449	COX14
ENST00000550654	12	50120300	50120305	Nanopore	8.44598	+	Boulias	GGACT	yes	424	428	ENSG00000178449	COX14
ENST00000156825	19	1576776	1576781	Nanopore	8.4299	-	Boulias,Koertel,Koh	GGACC	yes	2333	2337	ENSG00000071655	MBD3
ENST00000434436	19	1576776	1576781	Nanopore	8.4299	-	Boulias,Koertel,Koh	GGACC	yes	2493	2497	ENSG00000071655	MBD3
ENST00000590550	19	1576776	1576781	Nanopore	8.4299	-	Boulias,Koertel,Koh	GGACC	yes	2641	2645	ENSG00000071655	MBD3
ENST00000592012	19	1576776	1576781	Nanopore	8.4299	-	Boulias,Koertel,Koh	GGACC	yes	2238	2242	ENSG00000071655	MBD3
ENST00000311528	16	89563176	89563181	Nanopore	8.41908	+		GAAAG	no	847	851	ENSG00000167526	RPL13
ENST00000393099	16	89563176	89563181	Nanopore	8.41908	+		GAAAG	no	1020	1024	ENSG00000167526	RPL13
ENST00000452368	16	89563176	89563181	Nanopore	8.41908	+		GAAAG	no	680	684	ENSG00000167526	RPL13
ENST00000472354	16	89563176	89563181	Nanopore	8.41908	+		GAAAG	no	370	374	ENSG00000167526	RPL13
ENST00000562879	16	89563176	89563181	Nanopore	8.41908	+		GAAAG	no	662	666	ENSG00000167526	RPL13
ENST00000254998	20	23354200	23354205	Nanopore	8.41304	+	Boulias,Koertel,Koh	GGACA	yes	492	496	ENSG00000132661	NXT1
ENST00000248879	22	20314537	20314542	Nanopore	8.41051	-		GGACT	yes	888	892	ENSG00000128185	DGCR6L
ENST00000405465	22	20314537	20314542	Nanopore	8.41051	-		GGACT	yes	703	707	ENSG00000128185	DGCR6L
ENST00000443409	22	20314537	20314542	Nanopore	8.41051	-		GGACT	yes	787	791	ENSG00000128185	DGCR6L
	20	21755568	21755573	Nanopore	8.39762	+		GGACT	yes	-1	-1
ENST00000382647	5	1798700	1798705	Nanopore	8.39707	-	Boulias,Koertel,Koh	GGACT	yes	272	276	ENSG00000171421	MRPL36
ENST00000505059	5	1798700	1798705	Nanopore	8.39707	-	Boulias,Koertel,Koh	GGACT	yes	289	293	ENSG00000171421	MRPL36
ENST00000505818	5	1798700	1798705	Nanopore	8.39707	-	Boulias,Koertel,Koh	GGACT	yes	276	280	ENSG00000171421	MRPL36
ENST00000508987	5	1798700	1798705	Nanopore	8.39707	-	Boulias,Koertel,Koh	GGACT	yes	368	372	ENSG00000171421	MRPL36
ENST00000225174	10	79354133	79354138	Nanopore	8.39583	+	Boulias,Koertel,Koh	GGACA	yes	996	1000	ENSG00000108179	PPIF
ENST00000263083	17	2043223	2043228	Nanopore	8.39291	+	Boulias,Koh	AGACA	yes	2015	2019	ENSG00000108963	DPH1
ENST00000570867	17	2043223	2043228	Nanopore	8.39291	+	Boulias,Koh	AGACA	yes	2065	2069	ENSG00000108963	DPH1
ENST00000571710	17	2043223	2043228	Nanopore	8.39291	+	Boulias,Koh	AGACA	yes	1813	1817	ENSG00000108963	DPH1
ENST00000572195	17	2043223	2043228	Nanopore	8.39291	+	Boulias,Koh	AGACA	yes	830	834	ENSG00000262664	OVCA2
ENST00000572684	17	2043223	2043228	Nanopore	8.39291	+	Boulias,Koh	AGACA	yes	2407	2411	ENSG00000108963	DPH1
ENST00000607788	17	2043223	2043228	Nanopore	8.39291	+	Boulias,Koh	AGACA	yes	578	582	ENSG00000108963	DPH1
ENST00000273480	3	141745409	141745414	Nanopore	8.37474	+	Boulias	GGACT	yes	519	523	ENSG00000114125	RNF7
ENST00000393000	3	141745409	141745414	Nanopore	8.37474	+	Boulias	GGACT	yes	513	517	ENSG00000114125	RNF7
ENST00000477012	3	141745409	141745414	Nanopore	8.37474	+	Boulias	GGACT	yes	777	781	ENSG00000114125	RNF7
ENST00000477393	3	141745409	141745414	Nanopore	8.37474	+	Boulias	GGACT	yes	755	759	ENSG00000114125	RNF7
ENST00000480908	3	141745409	141745414	Nanopore	8.37474	+	Boulias	GGACT	yes	492	496	ENSG00000114125	RNF7
ENST00000297290	7	98291331	98291336	Nanopore	8.36409	+	Koertel	GGACT	yes	588	592	ENSG00000164713	BRI3
ENST00000456357	7	98291331	98291336	Nanopore	8.36409	+	Koertel	GGACT	yes	475	479	ENSG00000164713	BRI3
ENST00000473967	7	98291331	98291336	Nanopore	8.36409	+	Koertel	GGACT	yes	606	610	ENSG00000164713	BRI3
ENST00000338663	11	62888499	62888504	Nanopore	8.35895	+		TTAAC	no	1549	1553	ENSG00000168003	SLC3A2
ENST00000377889	11	62888499	62888504	Nanopore	8.35895	+		TTAAC	no	1640	1644	ENSG00000168003	SLC3A2
ENST00000377890	11	62888499	62888504	Nanopore	8.35895	+		TTAAC	no	1868	1872	ENSG00000168003	SLC3A2
ENST00000377891	11	62888499	62888504	Nanopore	8.35895	+		TTAAC	no	1862	1866	ENSG00000168003	SLC3A2
ENST00000535296	11	62888499	62888504	Nanopore	8.35895	+		TTAAC	no	1709	1713	ENSG00000168003	SLC3A2
ENST00000536981	11	62888499	62888504	Nanopore	8.35895	+		TTAAC	no	1141	1145	ENSG00000168003	SLC3A2
ENST00000542793	11	62888499	62888504	Nanopore	8.35895	+		TTAAC	no	519	523	ENSG00000168003	SLC3A2
ENST00000542922	11	62888499	62888504	Nanopore	8.35895	+		TTAAC	no	1816	1820	ENSG00000168003	SLC3A2
ENST00000256686	12	47968301	47968306	Nanopore	8.35258	+	Boulias,Koertel	GGACC	yes	847	851	ENSG00000134291	TMEM106C
ENST00000429772	12	47968301	47968306	Nanopore	8.35258	+	Boulias,Koertel	GGACC	yes	963	967	ENSG00000134291	TMEM106C
ENST00000449758	12	47968301	47968306	Nanopore	8.35258	+	Boulias,Koertel	GGACC	yes	867	871	ENSG00000134291	TMEM106C
ENST00000547682	12	47968301	47968306	Nanopore	8.35258	+	Boulias,Koertel	GGACC	yes	305	309	ENSG00000134291	TMEM106C
ENST00000548355	12	47968301	47968306	Nanopore	8.35258	+	Boulias,Koertel	GGACC	yes	549	553	ENSG00000134291	TMEM106C
ENST00000549287	12	47968301	47968306	Nanopore	8.35258	+	Boulias,Koertel	GGACC	yes	401	405	ENSG00000134291	TMEM106C
ENST00000552546	12	47968301	47968306	Nanopore	8.35258	+	Boulias,Koertel	GGACC	yes	668	672	ENSG00000134291	TMEM106C
ENST00000553217	12	47968301	47968306	Nanopore	8.35258	+	Boulias,Koertel	GGACC	yes	528	532	ENSG00000134291	TMEM106C
ENST00000337919	8	79765671	79765676	Nanopore	8.35124	-	Boulias,Koertel,Koh	GGACT	yes	633	637	ENSG00000164683	HEY1
ENST00000354724	8	79765671	79765676	Nanopore	8.35124	-	Boulias,Koertel,Koh	GGACT	yes	531	535	ENSG00000164683	HEY1
ENST00000435063	8	79765671	79765676	Nanopore	8.35124	-	Boulias,Koertel,Koh	GGACT	yes	223	227	ENSG00000164683	HEY1
ENST00000518733	8	79765671	79765676	Nanopore	8.35124	-	Boulias,Koertel,Koh	GGACT	yes	516	520	ENSG00000164683	HEY1
ENST00000523976	8	79765671	79765676	Nanopore	8.35124	-	Boulias,Koertel,Koh	GGACT	yes	369	373	ENSG00000164683	HEY1
ENST00000225972	17	50382835	50382840	Nanopore	8.34917	-	Boulias,Koertel,Koh	GGACT	yes	1278	1282	ENSG00000108829	LRRC59
	20	21755428	21755433	Nanopore	8.34127	+	Koh	GGACT	yes	-1	-1
ENST00000274849	6	26598451	26598456	Nanopore	8.34095	+	Boulias,Koh	GGACA	yes	656	660	ENSG00000146109	ABT1
ENST00000302979	13	27623271	27623276	Nanopore	8.34008	+		AGAAC	no	986	990	ENSG00000186184	POLR1D
ENST00000399696	13	27623271	27623276	Nanopore	8.34008	+		AGAAC	no	488	492	ENSG00000186184	POLR1D
ENST00000647448	13	27623271	27623276	Nanopore	8.34008	+		AGAAC	no	516	520	ENSG00000186184	POLR1D
ENST00000366609	1	234607354	234607359	Nanopore	8.33842	-	Boulias,Koh	GGACA	yes	1573	1577	ENSG00000168264	IRF2BP2
ENST00000366610	1	234607354	234607359	Nanopore	8.33842	-	Boulias,Koh	GGACA	yes	1525	1529	ENSG00000168264	IRF2BP2
ENST00000491430	1	234607354	234607359	Nanopore	8.33842	-	Boulias,Koh	GGACA	yes	555	559	ENSG00000168264	IRF2BP2
ENST00000315781	1	227748082	227748087	Nanopore	8.33381	+	Koertel,Koh	GGACC	yes	896	900	ENSG00000143740	SNAP47
ENST00000366759	1	227748082	227748087	Nanopore	8.33381	+	Koertel,Koh	GGACC	yes	896	900	ENSG00000143740	SNAP47
ENST00000426344	1	227748082	227748087	Nanopore	8.33381	+	Koertel,Koh	GGACC	yes	456	460	ENSG00000143740	SNAP47
ENST00000470038	1	227748082	227748087	Nanopore	8.33381	+	Koertel,Koh	GGACC	yes	707	711	ENSG00000143740	SNAP47
ENST00000475930	1	227748082	227748087	Nanopore	8.33381	+	Koertel,Koh	GGACC	yes	689	693	ENSG00000143740	SNAP47
ENST00000606873	1	227748082	227748087	Nanopore	8.33381	+	Koertel,Koh	GGACC	yes	21	25	ENSG00000143740	SNAP47
ENST00000617596	1	227748082	227748087	Nanopore	8.33381	+	Koertel,Koh	GGACC	yes	439	443	ENSG00000143740	SNAP47
ENST00000269601	18	79973707	79973712	Nanopore	8.32981	-	Boulias,Koertel,Koh	GGACT	yes	573	577	ENSG00000141759	TXNL4A
ENST00000355491	18	79973707	79973712	Nanopore	8.32981	-	Boulias,Koertel,Koh	GGACT	yes	616	620	ENSG00000141759	TXNL4A
ENST00000585474	18	79973707	79973712	Nanopore	8.32981	-	Boulias,Koertel,Koh	GGACT	yes	348	352	ENSG00000141759	TXNL4A
ENST00000585769	18	79973707	79973712	Nanopore	8.32981	-	Boulias,Koertel,Koh	GGACT	yes	810	814	ENSG00000141759	TXNL4A
ENST00000586612	18	79973707	79973712	Nanopore	8.32981	-	Boulias,Koertel,Koh	GGACT	yes	278	282	ENSG00000141759	TXNL4A
ENST00000588162	18	79973707	79973712	Nanopore	8.32981	-	Boulias,Koertel,Koh	GGACT	yes	447	451	ENSG00000141759	TXNL4A
ENST00000592837	18	79973707	79973712	Nanopore	8.32981	-	Boulias,Koertel,Koh	GGACT	yes	465	469	ENSG00000141759	TXNL4A
ENST00000592957	18	79973707	79973712	Nanopore	8.32981	-	Boulias,Koertel,Koh	GGACT	yes	347	351	ENSG00000141759	TXNL4A
ENST00000262947	19	4657902	4657907	Nanopore	8.31362	-	Koertel	GGACT	yes	656	660	ENSG00000074842	MYDGF
ENST00000333503	16	2214173	2214178	Nanopore	8.30515	-	Koertel	GGACA	yes	630	634	ENSG00000184207	PGP
ENST00000399433	12	6965529	6965534	Nanopore	8.30213	-		GAAGA	no	1128	1132	ENSG00000215021	PHB2
ENST00000535923	12	6965529	6965534	Nanopore	8.30213	-		GAAGA	no	1333	1337	ENSG00000215021	PHB2
ENST00000537646	12	6965529	6965534	Nanopore	8.30213	-		GAAGA	no	667	671	ENSG00000215021	PHB2
ENST00000542912	12	6965529	6965534	Nanopore	8.30213	-		GAAGA	no	1068	1072	ENSG00000215021	PHB2
ENST00000543465	12	6965529	6965534	Nanopore	8.30213	-		GAAGA	no	1336	1340	ENSG00000215021	PHB2
ENST00000546111	12	6965529	6965534	Nanopore	8.30213	-		GAAGA	no	676	680	ENSG00000215021	PHB2
ENST00000263083	17	2043308	2043313	Nanopore	8.29896	+	Boulias,Koertel,Koh	TGACT	yes	2100	2104	ENSG00000108963	DPH1
ENST00000570867	17	2043308	2043313	Nanopore	8.29896	+	Boulias,Koertel,Koh	TGACT	yes	2150	2154	ENSG00000108963	DPH1
ENST00000571710	17	2043308	2043313	Nanopore	8.29896	+	Boulias,Koertel,Koh	TGACT	yes	1898	1902	ENSG00000108963	DPH1
ENST00000572195	17	2043308	2043313	Nanopore	8.29896	+	Boulias,Koertel,Koh	TGACT	yes	915	919	ENSG00000262664	OVCA2
ENST00000572684	17	2043308	2043313	Nanopore	8.29896	+	Boulias,Koertel,Koh	TGACT	yes	2492	2496	ENSG00000108963	DPH1
ENST00000607788	17	2043308	2043313	Nanopore	8.29896	+	Boulias,Koertel,Koh	TGACT	yes	663	667	ENSG00000108963	DPH1
ENST00000317635	17	21198475	21198480	Nanopore	8.29814	-		TAAAC	no	895	899	ENSG00000178307	TMEM11
ENST00000577419	17	21198475	21198480	Nanopore	8.29814	-		TAAAC	no	724	728	ENSG00000178307	TMEM11
ENST00000583264	17	21198475	21198480	Nanopore	8.29814	-		TAAAC	no	595	599	ENSG00000178307	TMEM11
ENST00000584432	17	21198475	21198480	Nanopore	8.29814	-		TAAAC	no	1122	1126	ENSG00000178307	TMEM11
ENST00000366695	1	228457246	228457251	Nanopore	8.28782	-		CGAGA	no	623	627	ENSG00000181218	HIST3H2A
ENST00000322623	3	128081219	128081224	Nanopore	8.27345	-	Boulias,Koertel,Koh	AGACT	yes	1497	1501	ENSG00000175792	RUVBL1
ENST00000478892	3	128081219	128081224	Nanopore	8.27345	-	Boulias,Koertel,Koh	AGACT	yes	830	834	ENSG00000175792	RUVBL1
ENST00000582176	3	128081219	128081224	Nanopore	8.27345	-	Boulias,Koertel,Koh	AGACT	yes	3799	3803	ENSG00000175792	RUVBL1
ENST00000318066	12	93409960	93409965	Nanopore	8.27026	-	Boulias	GGACA	yes	596	600	ENSG00000177889	UBE2N
ENST00000549490	12	93409960	93409965	Nanopore	8.27026	-	Boulias	GGACA	yes	474	478	ENSG00000177889	UBE2N
ENST00000549833	12	93409960	93409965	Nanopore	8.27026	-	Boulias	GGACA	yes	737	741	ENSG00000177889	UBE2N
ENST00000550657	12	93409960	93409965	Nanopore	8.27026	-	Boulias	GGACA	yes	1424	1428	ENSG00000177889	UBE2N
ENST00000552442	12	93409960	93409965	Nanopore	8.27026	-	Boulias	GGACA	yes	443	447	ENSG00000177889	UBE2N
ENST00000291634	21	44976872	44976877	Nanopore	8.24981	+	Koh	GGACC	yes	792	796	ENSG00000160256	FAM207A
ENST00000397826	21	44976872	44976877	Nanopore	8.24981	+	Koh	GGACC	yes	764	768	ENSG00000160256	FAM207A
ENST00000479127	21	44976872	44976877	Nanopore	8.24981	+	Koh	GGACC	yes	659	663	ENSG00000160256	FAM207A
ENST00000485207	21	44976872	44976877	Nanopore	8.24981	+	Koh	GGACC	yes	404	408	ENSG00000160256	FAM207A
ENST00000371691	9	136723953	136723958	Nanopore	8.2481	+	Boulias,Koertel,Koh	GGACA	yes	2314	2318	ENSG00000165716	DIPK1B
ENST00000371692	9	136723953	136723958	Nanopore	8.2481	+	Boulias,Koertel,Koh	GGACA	yes	1570	1574	ENSG00000165716	DIPK1B
ENST00000367569	6	144095146	144095151	Nanopore	8.24261	-	Boulias,Koertel	GGACC	yes	423	427	ENSG00000169976	SF3B5
ENST00000322166	12	6557198	6557203	Nanopore	8.23907	-	Koertel,Koh	GGACC	yes	2351	2355	ENSG00000111641	NOP2
ENST00000382421	12	6557198	6557203	Nanopore	8.23907	-	Koertel,Koh	GGACC	yes	2404	2408	ENSG00000111641	NOP2
ENST00000399466	12	6557198	6557203	Nanopore	8.23907	-	Koertel,Koh	GGACC	yes	2369	2373	ENSG00000111641	NOP2
ENST00000537442	12	6557198	6557203	Nanopore	8.23907	-	Koertel,Koh	GGACC	yes	2273	2277	ENSG00000111641	NOP2
ENST00000541778	12	6557198	6557203	Nanopore	8.23907	-	Koertel,Koh	GGACC	yes	2706	2710	ENSG00000111641	NOP2
ENST00000545200	12	6557198	6557203	Nanopore	8.23907	-	Koertel,Koh	GGACC	yes	2419	2423	ENSG00000111641	NOP2
ENST00000620535	12	6557198	6557203	Nanopore	8.23907	-	Koertel,Koh	GGACC	yes	2458	2462	ENSG00000111641	NOP2
ENST00000644480	12	6557198	6557203	Nanopore	8.23907	-	Koertel,Koh	GGACC	yes	8185	8189	ENSG00000285238
ENST00000646322	12	6557198	6557203	Nanopore	8.23907	-	Koertel,Koh	GGACC	yes	2089	2093	ENSG00000285238
ENST00000371691	9	136723727	136723732	Nanopore	8.22684	+		TCAAG	no	2088	2092	ENSG00000165716	DIPK1B
ENST00000371692	9	136723727	136723732	Nanopore	8.22684	+		TCAAG	no	1344	1348	ENSG00000165716	DIPK1B
ENST00000270451	19	55644738	55644743	Nanopore	8.21461	+	Boulias,Koertel,Koh	TGACA	yes	313	317	ENSG00000171425	ZNF581
ENST00000585995	19	55644738	55644743	Nanopore	8.21461	+	Boulias,Koertel,Koh	TGACA	yes	340	344	ENSG00000171425	ZNF581
ENST00000587252	19	55644738	55644743	Nanopore	8.21461	+	Boulias,Koertel,Koh	TGACA	yes	441	445	ENSG00000171425	ZNF581
ENST00000588537	19	55644738	55644743	Nanopore	8.21461	+	Boulias,Koertel,Koh	TGACA	yes	218	222	ENSG00000171425	ZNF581
	9	133020968	133020973	Nanopore	8.20684	+		TAAAA	no	-1	-1
ENST00000315781	1	227748105	227748110	Nanopore	8.20397	+	Boulias,Koertel,Koh	GGACT	yes	919	923	ENSG00000143740	SNAP47
ENST00000366759	1	227748105	227748110	Nanopore	8.20397	+	Boulias,Koertel,Koh	GGACT	yes	919	923	ENSG00000143740	SNAP47
ENST00000426344	1	227748105	227748110	Nanopore	8.20397	+	Boulias,Koertel,Koh	GGACT	yes	479	483	ENSG00000143740	SNAP47
ENST00000470038	1	227748105	227748110	Nanopore	8.20397	+	Boulias,Koertel,Koh	GGACT	yes	730	734	ENSG00000143740	SNAP47
ENST00000475930	1	227748105	227748110	Nanopore	8.20397	+	Boulias,Koertel,Koh	GGACT	yes	712	716	ENSG00000143740	SNAP47
ENST00000606873	1	227748105	227748110	Nanopore	8.20397	+	Boulias,Koertel,Koh	GGACT	yes	44	48	ENSG00000143740	SNAP47
ENST00000617596	1	227748105	227748110	Nanopore	8.20397	+	Boulias,Koertel,Koh	GGACT	yes	462	466	ENSG00000143740	SNAP47
ENST00000215904	22	37665864	37665869	Nanopore	8.20323	+	Boulias,Koertel	GGACT	yes	945	949	ENSG00000241360	PDXP
ENST00000403251	22	37665864	37665869	Nanopore	8.20323	+	Boulias,Koertel	GGACT	yes	504	508	ENSG00000241360	PDXP
ENST00000451997	22	37665864	37665869	Nanopore	8.20323	+	Boulias,Koertel	GGACT	yes	2056	2060	ENSG00000285304
ENST00000542575	19	46787942	46787947	Nanopore	8.19937	-		CGAGA	no	648	652	ENSG00000105281	SLC1A5
ENST00000258770	7	45109126	45109131	Nanopore	8.18824	-		ATAAG	no	212	216	ENSG00000136270	TBRG4
ENST00000361278	7	45109126	45109131	Nanopore	8.18824	-		ATAAG	no	233	237	ENSG00000136270	TBRG4
ENST00000395655	7	45109126	45109131	Nanopore	8.18824	-		ATAAG	no	541	545	ENSG00000136270	TBRG4
ENST00000471142	7	45109126	45109131	Nanopore	8.18824	-		ATAAG	no	212	216	ENSG00000136270	TBRG4
ENST00000475893	7	45109126	45109131	Nanopore	8.18824	-		ATAAG	no	302	306	ENSG00000136270	TBRG4
ENST00000478532	7	45109126	45109131	Nanopore	8.18824	-		ATAAG	no	202	206	ENSG00000136270	TBRG4
ENST00000482285	7	45109126	45109131	Nanopore	8.18824	-		ATAAG	no	283	287	ENSG00000136270	TBRG4
ENST00000494076	7	45109126	45109131	Nanopore	8.18824	-		ATAAG	no	177	181	ENSG00000136270	TBRG4
ENST00000495078	7	45109126	45109131	Nanopore	8.18824	-		ATAAG	no	345	349	ENSG00000136270	TBRG4
ENST00000311223	1	182384397	182384402	Nanopore	8.18768	-	Boulias,Koertel,Koh	GGACT	yes	2022	2026	ENSG00000135821	GLUL
ENST00000331872	1	182384397	182384402	Nanopore	8.18768	-	Boulias,Koertel,Koh	GGACT	yes	1666	1670	ENSG00000135821	GLUL
ENST00000339526	1	182384397	182384402	Nanopore	8.18768	-	Boulias,Koertel,Koh	GGACT	yes	2434	2438	ENSG00000135821	GLUL
ENST00000417584	1	182384397	182384402	Nanopore	8.18768	-	Boulias,Koertel,Koh	GGACT	yes	1368	1372	ENSG00000135821	GLUL
ENST00000463851	1	182384397	182384402	Nanopore	8.18768	-	Boulias,Koertel,Koh	GGACT	yes	733	737	ENSG00000135821	GLUL
ENST00000491322	1	182384397	182384402	Nanopore	8.18768	-	Boulias,Koertel,Koh	GGACT	yes	4624	4628	ENSG00000135821	GLUL
ENST00000642379	1	182384397	182384402	Nanopore	8.18768	-	Boulias,Koertel,Koh	GGACT	yes	1666	1670	ENSG00000135821	GLUL
ENST00000304863	19	29207535	29207540	Nanopore	8.18218	-	Boulias	GGACT	yes	866	870	ENSG00000169021	UQCRFS1
ENST00000421974	7	149879659	149879664	Nanopore	8.17529	+	Boulias,Koertel	GGACT	yes	1576	1580	ENSG00000171130	ATP6V0E2
ENST00000425642	7	149879659	149879664	Nanopore	8.17529	+	Boulias,Koertel	GGACT	yes	614	618	ENSG00000171130	ATP6V0E2
ENST00000456496	7	149879659	149879664	Nanopore	8.17529	+	Boulias,Koertel	GGACT	yes	1689	1693	ENSG00000171130	ATP6V0E2
ENST00000471877	7	149879659	149879664	Nanopore	8.17529	+	Boulias,Koertel	GGACT	yes	730	734	ENSG00000171130	ATP6V0E2
ENST00000479613	7	149879659	149879664	Nanopore	8.17529	+	Boulias,Koertel	GGACT	yes	637	641	ENSG00000171130	ATP6V0E2
ENST00000606024	7	149879659	149879664	Nanopore	8.17529	+	Boulias,Koertel	GGACT	yes	557	561	ENSG00000171130	ATP6V0E2
ENST00000611515	7	149879659	149879664	Nanopore	8.17529	+	Boulias,Koertel	GGACT	yes	1576	1580	ENSG00000171130	ATP6V0E2
ENST00000615196	7	149879659	149879664	Nanopore	8.17529	+	Boulias,Koertel	GGACT	yes	1689	1693	ENSG00000171130	ATP6V0E2
ENST00000253462	16	85678216	85678221	Nanopore	8.16159	-	Koertel,Koh	GGACT	yes	605	609	ENSG00000131153	GINS2
ENST00000333676	17	81707393	81707398	Nanopore	8.15328	+	Boulias,Koertel,Koh	AGACC	yes	886	890	ENSG00000262814	MRPL12
ENST00000337970	10	43387239	43387244	Nanopore	8.14753	-	Boulias,Koertel,Koh	GGACT	yes	964	968	ENSG00000169813	HNRNPF
ENST00000356053	10	43387239	43387244	Nanopore	8.14753	-	Boulias,Koertel,Koh	GGACT	yes	1043	1047	ENSG00000169813	HNRNPF
ENST00000357065	10	43387239	43387244	Nanopore	8.14753	-	Boulias,Koertel,Koh	GGACT	yes	990	994	ENSG00000169813	HNRNPF
ENST00000443950	10	43387239	43387244	Nanopore	8.14753	-	Boulias,Koertel,Koh	GGACT	yes	1128	1132	ENSG00000169813	HNRNPF
ENST00000544000	10	43387239	43387244	Nanopore	8.14753	-	Boulias,Koertel,Koh	GGACT	yes	1049	1053	ENSG00000169813	HNRNPF
ENST00000344697	3	43079719	43079724	Nanopore	8.14557	-		GGACC	yes	2057	2061	ENSG00000144647	POMGNT2
ENST00000441964	3	43079719	43079724	Nanopore	8.14557	-		GGACC	yes	2039	2043	ENSG00000144647	POMGNT2
ENST00000309594	13	21177291	21177296	Nanopore	8.14472	+		GAAAA	no	441	445	ENSG00000173141	MRPL57
ENST00000309311	19	3976559	3976564	Nanopore	8.14072	-		ACAAA	no	2650	2654	ENSG00000167658	EEF2
ENST00000373116	1	36455808	36455813	Nanopore	8.14017	-		CAAAG	no	858	862	ENSG00000116898	MRPS15
ENST00000462067	1	36455808	36455813	Nanopore	8.14017	-		CAAAG	no	1573	1577	ENSG00000116898	MRPS15
ENST00000477040	1	36455808	36455813	Nanopore	8.14017	-		CAAAG	no	493	497	ENSG00000116898	MRPS15
ENST00000488606	1	36455808	36455813	Nanopore	8.14017	-		CAAAG	no	2086	2090	ENSG00000116898	MRPS15
ENST00000312579	11	65891454	65891459	Nanopore	8.13306	+	Koertel,Koh	GGACC	yes	1344	1348	ENSG00000175602	CCDC85B
ENST00000373703	1	31630538	31630543	Nanopore	8.12665	-	Boulias,Koertel,Koh	GGACA	yes	937	941	ENSG00000162517	PEF1
ENST00000461006	1	31630538	31630543	Nanopore	8.12665	-	Boulias,Koertel,Koh	GGACA	yes	529	533	ENSG00000162517	PEF1
ENST00000478502	1	31630538	31630543	Nanopore	8.12665	-	Boulias,Koertel,Koh	GGACA	yes	656	660	ENSG00000162517	PEF1
ENST00000294189	3	51993720	51993725	Nanopore	8.11744	-		GAAGG	no	598	602	ENSG00000162244	RPL29
ENST00000466397	3	51993720	51993725	Nanopore	8.11744	-		GAAGG	no	645	649	ENSG00000162244	RPL29
ENST00000479017	3	51993720	51993725	Nanopore	8.11744	-		GAAGG	no	574	578	ENSG00000162244	RPL29
ENST00000480306	3	51993720	51993725	Nanopore	8.11744	-		GAAGG	no	622	626	ENSG00000162244	RPL29
ENST00000495383	3	51993720	51993725	Nanopore	8.11744	-		GAAGG	no	617	621	ENSG00000162244	RPL29
ENST00000648640	3	51993720	51993725	Nanopore	8.11744	-		GAAGG	no	707	711	ENSG00000162244	RPL29
ENST00000304863	19	29207541	29207546	Nanopore	8.11619	-	Koh	AGACT	yes	860	864	ENSG00000169021	UQCRFS1
ENST00000368302	1	156055415	156055420	Nanopore	8.11198	+	Koertel,Koh	GGACT	yes	262	266	ENSG00000116586	LAMTOR2
ENST00000368304	1	156055415	156055420	Nanopore	8.11198	+	Koertel,Koh	GGACT	yes	320	324	ENSG00000116586	LAMTOR2
ENST00000368305	1	156055415	156055420	Nanopore	8.11198	+	Koertel,Koh	GGACT	yes	360	364	ENSG00000116586	LAMTOR2
ENST00000487106	1	156055415	156055420	Nanopore	8.11198	+	Koertel,Koh	GGACT	yes	332	336	ENSG00000116586	LAMTOR2
ENST00000489664	1	156055415	156055420	Nanopore	8.11198	+	Koertel,Koh	GGACT	yes	291	295	ENSG00000116586	LAMTOR2
ENST00000372524	10	75399917	75399922	Nanopore	8.10884	-	Boulias,Koertel	AGACA	yes	1113	1117	ENSG00000165655	ZNF503
ENST00000331497	15	90271510	90271515	Nanopore	8.10783	+	Boulias,Koertel,Koh	GGACA	yes	1064	1068	ENSG00000182768	NGRN
ENST00000379095	15	90271510	90271515	Nanopore	8.10783	+	Boulias,Koertel,Koh	GGACA	yes	607	611	ENSG00000182768	NGRN
ENST00000561573	15	90271510	90271515	Nanopore	8.10783	+	Boulias,Koertel,Koh	GGACA	yes	3141	3145	ENSG00000261147
ENST00000302937	19	54193369	54193374	Nanopore	8.1055	+	Boulias,Koertel	AGACC	yes	1128	1132	ENSG00000170892	TSEN34
ENST00000396383	19	54193369	54193374	Nanopore	8.1055	+	Boulias,Koertel	AGACC	yes	1252	1256	ENSG00000170892	TSEN34
ENST00000396388	19	54193369	54193374	Nanopore	8.1055	+	Boulias,Koertel	AGACC	yes	998	1002	ENSG00000170892	TSEN34
ENST00000496583	19	54193369	54193374	Nanopore	8.1055	+	Boulias,Koertel	AGACC	yes	2076	2080	ENSG00000170892	TSEN34
ENST00000372014	6	44113929	44113934	Nanopore	8.09389	-	Boulias,Koh	GGACA	yes	474	478	ENSG00000180992	MRPL14
ENST00000361891	1	153662312	153662317	Nanopore	8.08438	-	Boulias,Koertel,Koh	AGACA	yes	1323	1327	ENSG00000143621	ILF2
ENST00000480213	1	153662312	153662317	Nanopore	8.08438	-	Boulias,Koertel,Koh	AGACA	yes	756	760	ENSG00000143621	ILF2
ENST00000615950	1	153662312	153662317	Nanopore	8.08438	-	Boulias,Koertel,Koh	AGACA	yes	1377	1381	ENSG00000143621	ILF2
ENST00000355693	11	73873227	73873232	Nanopore	8.082	-	Boulias,Koertel	GGACT	yes	253	257	ENSG00000181924	COA4
ENST00000537289	11	73873227	73873232	Nanopore	8.082	-	Boulias,Koertel	GGACT	yes	347	351	ENSG00000181924	COA4
ENST00000541455	11	73873227	73873232	Nanopore	8.082	-	Boulias,Koertel	GGACT	yes	568	572	ENSG00000181924	COA4
ENST00000545127	11	73873227	73873232	Nanopore	8.082	-	Boulias,Koertel	GGACT	yes	359	363	ENSG00000181924	COA4
ENST00000379757	6	7882814	7882819	Nanopore	8.07909	-	Boulias,Koertel	GGACT	yes	1662	1666	ENSG00000239264	TXNDC5
ENST00000439343	6	7882814	7882819	Nanopore	8.07909	-	Boulias,Koertel	GGACT	yes	1733	1737	ENSG00000259040	BLOC1S5-TXNDC5
ENST00000460138	6	7882814	7882819	Nanopore	8.07909	-	Boulias,Koertel	GGACT	yes	1402	1406	ENSG00000239264	TXNDC5
ENST00000610704	7	149225956	149225961	Nanopore	8.07236	+	Boulias,Koertel,Koh	GGACC	yes	3370	3374	ENSG00000170265	ZNF282
ENST00000272233	2	20448204	20448209	Nanopore	8.07219	+	Boulias,Koertel,Koh	GGACT	yes	1132	1136	ENSG00000143878	RHOB
ENST00000304043	5	131159510	131159515	Nanopore	8.07137	-	Boulias,Koertel	GGACA	yes	593	597	ENSG00000169567	HINT1
ENST00000506207	5	131159510	131159515	Nanopore	8.07137	-	Boulias,Koertel	GGACA	yes	332	336	ENSG00000169567	HINT1
ENST00000508495	5	131159510	131159515	Nanopore	8.07137	-	Boulias,Koertel	GGACA	yes	598	602	ENSG00000169567	HINT1
ENST00000511475	5	131159510	131159515	Nanopore	8.07137	-	Boulias,Koertel	GGACA	yes	693	697	ENSG00000169567	HINT1
ENST00000513345	5	131159510	131159515	Nanopore	8.07137	-	Boulias,Koertel	GGACA	yes	476	480	ENSG00000169567	HINT1
ENST00000270812	1	26170752	26170757	Nanopore	8.0593	+	Boulias,Koertel,Koh	GGACA	yes	578	582	ENSG00000142684	ZNF593
ENST00000374266	1	26170752	26170757	Nanopore	8.0593	+	Boulias,Koertel,Koh	GGACA	yes	518	522	ENSG00000142684	ZNF593
ENST00000351018	11	3827966	3827971	Nanopore	8.05184	-	Boulias,Koertel,Koh	GGACA	yes	302	306	ENSG00000177105	RHOG
ENST00000396978	11	3827966	3827971	Nanopore	8.05184	-	Boulias,Koertel,Koh	GGACA	yes	511	515	ENSG00000177105	RHOG
ENST00000396979	11	3827966	3827971	Nanopore	8.05184	-	Boulias,Koertel,Koh	GGACA	yes	300	304	ENSG00000177105	RHOG
ENST00000533217	11	3827966	3827971	Nanopore	8.05184	-	Boulias,Koertel,Koh	GGACA	yes	360	364	ENSG00000177105	RHOG
ENST00000271628	1	149926756	149926761	Nanopore	8.05125	-	Boulias,Koh	GGACC	yes	365	369	ENSG00000143368	SF3B4
ENST00000457312	1	149926756	149926761	Nanopore	8.05125	-	Boulias,Koh	GGACC	yes	447	451	ENSG00000143368	SF3B4
ENST00000249014	22	37568493	37568498	Nanopore	8.0468	+	Boulias	GGACA	yes	1237	1241	ENSG00000128283	CDC42EP1
ENST00000366695	1	228457244	228457249	Nanopore	8.03288	-	Boulias,Koertel,Koh	AGACC	yes	625	629	ENSG00000181218	HIST3H2A
ENST00000309311	19	3978036	3978041	Nanopore	8.02693	-	Boulias	GGACA	yes	1928	1932	ENSG00000167658	EEF2
ENST00000600794	19	3978036	3978041	Nanopore	8.02693	-	Boulias	GGACA	yes	94	98	ENSG00000167658	EEF2
ENST00000371691	9	136723959	136723964	Nanopore	8.01775	+	Boulias,Koertel,Koh	GGACA	yes	2320	2324	ENSG00000165716	DIPK1B
ENST00000371692	9	136723959	136723964	Nanopore	8.01775	+	Boulias,Koertel,Koh	GGACA	yes	1576	1580	ENSG00000165716	DIPK1B
ENST00000318988	17	7244017	7244022	Nanopore	8.0099	-	Boulias,Koertel,Koh	GGACA	yes	1366	1370	ENSG00000175826	CTDNEP1
ENST00000573600	17	7244017	7244022	Nanopore	8.0099	-	Boulias,Koertel,Koh	GGACA	yes	1320	1324	ENSG00000175826	CTDNEP1
ENST00000574322	17	7244017	7244022	Nanopore	8.0099	-	Boulias,Koertel,Koh	GGACA	yes	1336	1340	ENSG00000175826	CTDNEP1
ENST00000295767	3	14112842	14112847	Nanopore	8.00953	-	Koertel	GGACC	yes	833	837	ENSG00000163528	CHCHD4
ENST00000396914	3	14112842	14112847	Nanopore	8.00953	-	Koertel	GGACC	yes	663	667	ENSG00000163528	CHCHD4
ENST00000331569	8	37698808	37698813	Nanopore	8.00919	+	Boulias	GGACT	yes	2106	2110	ENSG00000183779	ZNF703
ENST00000329875	17	81932681	81932686	Nanopore	8.00282	-	Boulias,Koertel	GGACA	yes	1553	1557	ENSG00000183010	PYCR1
ENST00000337943	17	81932681	81932686	Nanopore	8.00282	-	Boulias,Koertel	GGACA	yes	1588	1592	ENSG00000183010	PYCR1
ENST00000403172	17	81932681	81932686	Nanopore	8.00282	-	Boulias,Koertel	GGACA	yes	1509	1513	ENSG00000183010	PYCR1
ENST00000619204	17	81932681	81932686	Nanopore	8.00282	-	Boulias,Koertel	GGACA	yes	1602	1606	ENSG00000183010	PYCR1
ENST00000629768	17	81932681	81932686	Nanopore	8.00282	-	Boulias,Koertel	GGACA	yes	1438	1442	ENSG00000183010	PYCR1
ENST00000317635	17	21198274	21198279	Nanopore	8.00155	-	Boulias,Koertel	AGACA	yes	1096	1100	ENSG00000178307	TMEM11
ENST00000577419	17	21198274	21198279	Nanopore	8.00155	-	Boulias,Koertel	AGACA	yes	925	929	ENSG00000178307	TMEM11
ENST00000583264	17	21198274	21198279	Nanopore	8.00155	-	Boulias,Koertel	AGACA	yes	796	800	ENSG00000178307	TMEM11
ENST00000584432	17	21198274	21198279	Nanopore	8.00155	-	Boulias,Koertel	AGACA	yes	1323	1327	ENSG00000178307	TMEM11
ENST00000542575	19	46787874	46787879	Nanopore	7.99633	-	Boulias,Koertel,Koh	GGACC	yes	716	720	ENSG00000105281	SLC1A5
ENST00000216038	22	32387933	32387938	Nanopore	7.99079	-	Koertel,Koh	GGACT	yes	1663	1667	ENSG00000100220	RTCB
ENST00000270451	19	55645585	55645590	Nanopore	7.98993	+		TGAGA	no	1160	1164	ENSG00000171425	ZNF581
ENST00000587252	19	55645585	55645590	Nanopore	7.98993	+		TGAGA	no	1288	1292	ENSG00000171425	ZNF581
ENST00000588537	19	55645585	55645590	Nanopore	7.98993	+		TGAGA	no	1065	1069	ENSG00000171425	ZNF581
ENST00000372890	9	128309488	128309493	Nanopore	7.98586	-	Koertel,Koh	GGACC	yes	1092	1096	ENSG00000167112	TRUB2
ENST00000199706	16	367606	367611	Nanopore	7.9777	-	Boulias,Koertel,Koh	GGACA	yes	871	875	ENSG00000086504	MRPL28
ENST00000461550	16	367606	367611	Nanopore	7.9777	-	Boulias,Koertel,Koh	GGACA	yes	1265	1269	ENSG00000086504	MRPL28
ENST00000469744	16	367606	367611	Nanopore	7.9777	-	Boulias,Koertel,Koh	GGACA	yes	1283	1287	ENSG00000086504	MRPL28
ENST00000481453	16	367606	367611	Nanopore	7.9777	-	Boulias,Koertel,Koh	GGACA	yes	2012	2016	ENSG00000086504	MRPL28
ENST00000483764	16	367606	367611	Nanopore	7.9777	-	Boulias,Koertel,Koh	GGACA	yes	1285	1289	ENSG00000086504	MRPL28
ENST00000648346	16	367606	367611	Nanopore	7.9777	-	Boulias,Koertel,Koh	GGACA	yes	1065	1069	ENSG00000086504	MRPL28
ENST00000311528	16	89561006	89561011	Nanopore	7.97641	+	Koertel	GGACT	yes	124	128	ENSG00000167526	RPL13
ENST00000393099	16	89561006	89561011	Nanopore	7.97641	+	Koertel	GGACT	yes	297	301	ENSG00000167526	RPL13
ENST00000399461	16	89561006	89561011	Nanopore	7.97641	+	Koertel	GGACT	yes	104	108	ENSG00000167526	RPL13
ENST00000452368	16	89561006	89561011	Nanopore	7.97641	+	Koertel	GGACT	yes	98	102	ENSG00000167526	RPL13
ENST00000467736	16	89561006	89561011	Nanopore	7.97641	+	Koertel	GGACT	yes	197	201	ENSG00000167526	RPL13
ENST00000484610	16	89561006	89561011	Nanopore	7.97641	+	Koertel	GGACT	yes	102	106	ENSG00000167526	RPL13
ENST00000487034	16	89561006	89561011	Nanopore	7.97641	+	Koertel	GGACT	yes	99	103	ENSG00000167526	RPL13
ENST00000491523	16	89561006	89561011	Nanopore	7.97641	+	Koertel	GGACT	yes	104	108	ENSG00000167526	RPL13
ENST00000562879	16	89561006	89561011	Nanopore	7.97641	+	Koertel	GGACT	yes	99	103	ENSG00000167526	RPL13
ENST00000563749	16	89561006	89561011	Nanopore	7.97641	+	Koertel	GGACT	yes	331	335	ENSG00000167526	RPL13
ENST00000565571	16	89561006	89561011	Nanopore	7.97641	+	Koertel	GGACT	yes	98	102	ENSG00000167526	RPL13
ENST00000567815	16	89561006	89561011	Nanopore	7.97641	+	Koertel	GGACT	yes	86	90	ENSG00000167526	RPL13
ENST00000225777	17	78172322	78172327	Nanopore	7.97498	+		CAAAG	no	1121	1125	ENSG00000108639	SYNGR2
ENST00000588282	17	78172322	78172327	Nanopore	7.97498	+		CAAAG	no	1157	1161	ENSG00000108639	SYNGR2
ENST00000589168	17	78172322	78172327	Nanopore	7.97498	+		CAAAG	no	921	925	ENSG00000108639	SYNGR2
ENST00000589711	17	78172322	78172327	Nanopore	7.97498	+		CAAAG	no	837	841	ENSG00000108639	SYNGR2
ENST00000590201	17	78172322	78172327	Nanopore	7.97498	+		CAAAG	no	1035	1039	ENSG00000108639	SYNGR2
ENST00000592456	17	78172322	78172327	Nanopore	7.97498	+		CAAAG	no	2640	2644	ENSG00000108639	SYNGR2
ENST00000221576	19	13778319	13778324	Nanopore	7.97162	+		AGAAC	no	365	369	ENSG00000104979	C19orf53
ENST00000588234	19	13778319	13778324	Nanopore	7.97162	+		AGAAC	no	444	448	ENSG00000104979	C19orf53
ENST00000588841	19	13778319	13778324	Nanopore	7.97162	+		AGAAC	no	416	420	ENSG00000104979	C19orf53
ENST00000588858	19	13778319	13778324	Nanopore	7.97162	+		AGAAC	no	525	529	ENSG00000104979	C19orf53
ENST00000593274	19	13778319	13778324	Nanopore	7.97162	+		AGAAC	no	349	353	ENSG00000104979	C19orf53
ENST00000287844	7	151213822	151213827	Nanopore	7.96974	-	Boulias,Koh	GGACT	yes	2184	2188	ENSG00000033050	ABCF2
ENST00000292211	1	154550298	154550303	Nanopore	7.96819	-	Boulias,Koertel,Koh	GGACA	yes	1513	1517	ENSG00000160714	UBE2Q1
ENST00000281871	2	130190636	130190641	Nanopore	7.96793	+	Boulias	AGACT	yes	843	847	ENSG00000152082	MZT2B
ENST00000409255	2	130190636	130190641	Nanopore	7.96793	+	Boulias	AGACT	yes	694	698	ENSG00000152082	MZT2B
ENST00000425361	2	130190636	130190641	Nanopore	7.96793	+	Boulias	AGACT	yes	379	383	ENSG00000152082	MZT2B
ENST00000455239	2	130190636	130190641	Nanopore	7.96793	+	Boulias	AGACT	yes	309	313	ENSG00000152082	MZT2B
ENST00000457492	2	130190636	130190641	Nanopore	7.96793	+	Boulias	AGACT	yes	377	381	ENSG00000152082	MZT2B
ENST00000480182	2	130190636	130190641	Nanopore	7.96793	+	Boulias	AGACT	yes	390	394	ENSG00000152082	MZT2B
ENST00000651060	2	130190636	130190641	Nanopore	7.96793	+	Boulias	AGACT	yes	541	545	ENSG00000152082	MZT2B
ENST00000290921	4	1212131	1212136	Nanopore	7.95958	-	Boulias,Koertel,Koh	AGACT	yes	1609	1613	ENSG00000159692	CTBP1
ENST00000382952	4	1212131	1212136	Nanopore	7.95958	-	Boulias,Koertel,Koh	AGACT	yes	1779	1783	ENSG00000159692	CTBP1
ENST00000503594	4	1212131	1212136	Nanopore	7.95958	-	Boulias,Koertel,Koh	AGACT	yes	657	661	ENSG00000159692	CTBP1
ENST00000514596	4	1212131	1212136	Nanopore	7.95958	-	Boulias,Koertel,Koh	AGACT	yes	426	430	ENSG00000159692	CTBP1
ENST00000367569	6	144095239	144095244	Nanopore	7.95927	-		AGAAC	no	330	334	ENSG00000169976	SF3B5
ENST00000285848	14	22771601	22771606	Nanopore	7.95467	+	Boulias,Koertel,Koh	AGACT	yes	1532	1536	ENSG00000155463	OXA1L
ENST00000358043	14	22771601	22771606	Nanopore	7.95467	+	Boulias,Koertel,Koh	AGACT	yes	1622	1626	ENSG00000155463	OXA1L
ENST00000412791	14	22771601	22771606	Nanopore	7.95467	+	Boulias,Koertel,Koh	AGACT	yes	1271	1275	ENSG00000155463	OXA1L
ENST00000481218	14	22771601	22771606	Nanopore	7.95467	+	Boulias,Koertel,Koh	AGACT	yes	1437	1441	ENSG00000155463	OXA1L
ENST00000495424	14	22771601	22771606	Nanopore	7.95467	+	Boulias,Koertel,Koh	AGACT	yes	1527	1531	ENSG00000155463	OXA1L
ENST00000612549	14	22771601	22771606	Nanopore	7.95467	+	Boulias,Koertel,Koh	AGACT	yes	1396	1400	ENSG00000155463	OXA1L
ENST00000290349	21	36072843	36072848	Nanopore	7.95108	+	Boulias,Koertel,Koh	GGACA	yes	888	892	ENSG00000159228	CBR1
ENST00000530908	21	36072843	36072848	Nanopore	7.95108	+	Boulias,Koertel,Koh	GGACA	yes	1602	1606	ENSG00000159228	CBR1
ENST00000328434	17	42797936	42797941	Nanopore	7.93576	-	Koertel,Koh	GGACC	yes	464	468	ENSG00000183978	COA3
ENST00000311052	16	8855179	8855184	Nanopore	7.9304	-	Boulias,Koertel	GGACA	yes	472	476	ENSG00000153048	CARHSP1
ENST00000396593	16	8855179	8855184	Nanopore	7.9304	-	Boulias,Koertel	GGACA	yes	784	788	ENSG00000153048	CARHSP1
ENST00000561530	16	8855179	8855184	Nanopore	7.9304	-	Boulias,Koertel	GGACA	yes	466	470	ENSG00000153048	CARHSP1
ENST00000567554	16	8855179	8855184	Nanopore	7.9304	-	Boulias,Koertel	GGACA	yes	479	483	ENSG00000153048	CARHSP1
ENST00000610831	16	8855179	8855184	Nanopore	7.9304	-	Boulias,Koertel	GGACA	yes	600	604	ENSG00000153048	CARHSP1
ENST00000611932	16	8855179	8855184	Nanopore	7.9304	-	Boulias,Koertel	GGACA	yes	592	596	ENSG00000153048	CARHSP1
ENST00000614449	16	8855179	8855184	Nanopore	7.9304	-	Boulias,Koertel	GGACA	yes	690	694	ENSG00000153048	CARHSP1
ENST00000618335	16	8855179	8855184	Nanopore	7.9304	-	Boulias,Koertel	GGACA	yes	731	735	ENSG00000153048	CARHSP1
ENST00000619881	16	8855179	8855184	Nanopore	7.9304	-	Boulias,Koertel	GGACA	yes	608	612	ENSG00000153048	CARHSP1
ENST00000156825	19	1576998	1577003	Nanopore	7.92641	-	Boulias,Koertel	GGACT	yes	2111	2115	ENSG00000071655	MBD3
ENST00000434436	19	1576998	1577003	Nanopore	7.92641	-	Boulias,Koertel	GGACT	yes	2271	2275	ENSG00000071655	MBD3
ENST00000590550	19	1576998	1577003	Nanopore	7.92641	-	Boulias,Koertel	GGACT	yes	2419	2423	ENSG00000071655	MBD3
ENST00000592012	19	1576998	1577003	Nanopore	7.92641	-	Boulias,Koertel	GGACT	yes	2016	2020	ENSG00000071655	MBD3
ENST00000230340	6	41932861	41932866	Nanopore	7.92278	+	Boulias,Koertel,Koh	GGACT	yes	1534	1538	ENSG00000112578	BYSL
ENST00000372996	6	41932861	41932866	Nanopore	7.92278	+	Boulias,Koertel,Koh	GGACT	yes	1165	1169	ENSG00000112578	BYSL
ENST00000225665	17	4937609	4937614	Nanopore	7.91803	-	Boulias,Koertel	GGACT	yes	1208	1212	ENSG00000108528	SLC25A11
ENST00000574710	17	4937609	4937614	Nanopore	7.91803	-	Boulias,Koertel	GGACT	yes	1879	1883	ENSG00000108528	SLC25A11
ENST00000336230	1	54200402	54200407	Nanopore	7.91784	+	Boulias,Koertel,Koh	GGACT	yes	237	241	ENSG00000116221	MRPL37
ENST00000360840	1	54200402	54200407	Nanopore	7.91784	+	Boulias,Koertel,Koh	GGACT	yes	237	241	ENSG00000116221	MRPL37
ENST00000605337	1	54200402	54200407	Nanopore	7.91784	+	Boulias,Koertel,Koh	GGACT	yes	208	212	ENSG00000116221	MRPL37
ENST00000324460	9	125236550	125236555	Nanopore	7.91436	-	Boulias,Koertel,Koh	GGACT	yes	2219	2223	ENSG00000044574	HSPA5
ENST00000225777	17	78172321	78172326	Nanopore	7.91238	+		CCAAA	no	1120	1124	ENSG00000108639	SYNGR2
ENST00000588282	17	78172321	78172326	Nanopore	7.91238	+		CCAAA	no	1156	1160	ENSG00000108639	SYNGR2
ENST00000589168	17	78172321	78172326	Nanopore	7.91238	+		CCAAA	no	920	924	ENSG00000108639	SYNGR2
ENST00000589711	17	78172321	78172326	Nanopore	7.91238	+		CCAAA	no	836	840	ENSG00000108639	SYNGR2
ENST00000590201	17	78172321	78172326	Nanopore	7.91238	+		CCAAA	no	1034	1038	ENSG00000108639	SYNGR2
ENST00000592456	17	78172321	78172326	Nanopore	7.91238	+		CCAAA	no	2639	2643	ENSG00000108639	SYNGR2
ENST00000219700	16	4508055	4508060	Nanopore	7.90356	+	Koertel	GGACC	yes	628	632	ENSG00000103415	HMOX2
ENST00000398595	16	4508055	4508060	Nanopore	7.90356	+	Koertel	GGACC	yes	1096	1100	ENSG00000103415	HMOX2
ENST00000406590	16	4508055	4508060	Nanopore	7.90356	+	Koertel	GGACC	yes	734	738	ENSG00000103415	HMOX2
ENST00000414777	16	4508055	4508060	Nanopore	7.90356	+	Koertel	GGACC	yes	759	763	ENSG00000103415	HMOX2
ENST00000458134	16	4508055	4508060	Nanopore	7.90356	+	Koertel	GGACC	yes	855	859	ENSG00000103415	HMOX2
ENST00000570445	16	4508055	4508060	Nanopore	7.90356	+	Koertel	GGACC	yes	736	740	ENSG00000103415	HMOX2
ENST00000570646	16	4508055	4508060	Nanopore	7.90356	+	Koertel	GGACC	yes	679	683	ENSG00000103415	HMOX2
ENST00000575051	16	4508055	4508060	Nanopore	7.90356	+	Koertel	GGACC	yes	747	751	ENSG00000103415	HMOX2
ENST00000575120	16	4508055	4508060	Nanopore	7.90356	+	Koertel	GGACC	yes	544	548	ENSG00000103415	HMOX2
ENST00000613539	16	4508055	4508060	Nanopore	7.90356	+	Koertel	GGACC	yes	710	714	ENSG00000103415	HMOX2
ENST00000619528	16	4508055	4508060	Nanopore	7.90356	+	Koertel	GGACC	yes	836	840	ENSG00000103415	HMOX2
ENST00000619913	16	4508055	4508060	Nanopore	7.90356	+	Koertel	GGACC	yes	915	919	ENSG00000103415	HMOX2
ENST00000298289	14	49619032	49619037	Nanopore	7.8979	-	Boulias,Koh	TGACA	yes	228	232	ENSG00000165502	RPL36AL
ENST00000225969	17	50368062	50368067	Nanopore	7.89621	-	Boulias,Koertel,Koh	AGACT	yes	486	490	ENSG00000108826	MRPL27
ENST00000442592	17	50368062	50368067	Nanopore	7.89621	-	Boulias,Koertel,Koh	AGACT	yes	2242	2246	ENSG00000108826	MRPL27
ENST00000503633	17	50368062	50368067	Nanopore	7.89621	-	Boulias,Koertel,Koh	AGACT	yes	543	547	ENSG00000108826	MRPL27
ENST00000507088	17	50368062	50368067	Nanopore	7.89621	-	Boulias,Koertel,Koh	AGACT	yes	522	526	ENSG00000108826	MRPL27
ENST00000508200	17	50368062	50368067	Nanopore	7.89621	-	Boulias,Koertel,Koh	AGACT	yes	434	438	ENSG00000108826	MRPL27
ENST00000511860	17	50368062	50368067	Nanopore	7.89621	-	Boulias,Koertel,Koh	AGACT	yes	690	694	ENSG00000108826	MRPL27
ENST00000338663	11	62888444	62888449	Nanopore	7.89087	+	Koh	GGACT	yes	1494	1498	ENSG00000168003	SLC3A2
ENST00000377889	11	62888444	62888449	Nanopore	7.89087	+	Koh	GGACT	yes	1585	1589	ENSG00000168003	SLC3A2
ENST00000377890	11	62888444	62888449	Nanopore	7.89087	+	Koh	GGACT	yes	1813	1817	ENSG00000168003	SLC3A2
ENST00000377891	11	62888444	62888449	Nanopore	7.89087	+	Koh	GGACT	yes	1807	1811	ENSG00000168003	SLC3A2
ENST00000535296	11	62888444	62888449	Nanopore	7.89087	+	Koh	GGACT	yes	1654	1658	ENSG00000168003	SLC3A2
ENST00000536981	11	62888444	62888449	Nanopore	7.89087	+	Koh	GGACT	yes	1086	1090	ENSG00000168003	SLC3A2
ENST00000538682	11	62888444	62888449	Nanopore	7.89087	+	Koh	GGACT	yes	1358	1362	ENSG00000168003	SLC3A2
ENST00000542793	11	62888444	62888449	Nanopore	7.89087	+	Koh	GGACT	yes	464	468	ENSG00000168003	SLC3A2
ENST00000542922	11	62888444	62888449	Nanopore	7.89087	+	Koh	GGACT	yes	1761	1765	ENSG00000168003	SLC3A2
ENST00000156825	19	1577827	1577832	Nanopore	7.88943	-	Boulias,Koertel	AGACT	yes	1282	1286	ENSG00000071655	MBD3
ENST00000434436	19	1577827	1577832	Nanopore	7.88943	-	Boulias,Koertel	AGACT	yes	1442	1446	ENSG00000071655	MBD3
ENST00000589064	19	1577827	1577832	Nanopore	7.88943	-	Boulias,Koertel	AGACT	yes	1389	1393	ENSG00000071655	MBD3
ENST00000590550	19	1577827	1577832	Nanopore	7.88943	-	Boulias,Koertel	AGACT	yes	1590	1594	ENSG00000071655	MBD3
ENST00000592012	19	1577827	1577832	Nanopore	7.88943	-	Boulias,Koertel	AGACT	yes	1187	1191	ENSG00000071655	MBD3
ENST00000342683	15	67526491	67526496	Nanopore	7.88933	+	Boulias,Koertel	GGACC	yes	539	543	ENSG00000189227	C15orf61
ENST00000557807	15	67526491	67526496	Nanopore	7.88933	+	Boulias,Koertel	GGACC	yes	623	627	ENSG00000189227	C15orf61
ENST00000560041	15	67526491	67526496	Nanopore	7.88933	+	Boulias,Koertel	GGACC	yes	595	599	ENSG00000189227	C15orf61
ENST00000560547	15	67526491	67526496	Nanopore	7.88933	+	Boulias,Koertel	GGACC	yes	412	416	ENSG00000189227	C15orf61
ENST00000297613	9	34611022	34611027	Nanopore	7.8864	-		TCAGA	no	551	555	ENSG00000164967	RPP25L
ENST00000378959	9	34611022	34611027	Nanopore	7.8864	-		TCAGA	no	340	344	ENSG00000164967	RPP25L
ENST00000271843	1	153974632	153974637	Nanopore	7.88448	-		TCAGA	no	905	909	ENSG00000143543	JTB
ENST00000356648	1	153974632	153974637	Nanopore	7.88448	-		TCAGA	no	915	919	ENSG00000143543	JTB
ENST00000368589	1	153974632	153974637	Nanopore	7.88448	-		TCAGA	no	1091	1095	ENSG00000143543	JTB
ENST00000309268	6	73517710	73517715	Nanopore	7.87887	-		TAAAA	no	1547	1551	ENSG00000156508	EEF1A1
ENST00000316292	6	73517710	73517715	Nanopore	7.87887	-		TAAAA	no	2476	2480	ENSG00000156508	EEF1A1
ENST00000331523	6	73517710	73517715	Nanopore	7.87887	-		TAAAA	no	1729	1733	ENSG00000156508	EEF1A1
ENST00000490569	6	73517710	73517715	Nanopore	7.87887	-		TAAAA	no	1606	1610	ENSG00000156508	EEF1A1
ENST00000491404	6	73517710	73517715	Nanopore	7.87887	-		TAAAA	no	433	437	ENSG00000156508	EEF1A1
ENST00000610520	6	73517710	73517715	Nanopore	7.87887	-		TAAAA	no	1484	1488	ENSG00000156508	EEF1A1
ENST00000615060	6	73517710	73517715	Nanopore	7.87887	-		TAAAA	no	1545	1549	ENSG00000156508	EEF1A1
ENST00000242776	19	14413036	14413041	Nanopore	7.86956	-	Boulias,Koertel,Koh	GGACT	yes	282	286	ENSG00000123136	DDX39A
ENST00000324340	19	14413036	14413041	Nanopore	7.86956	-	Boulias,Koertel,Koh	GGACT	yes	244	248	ENSG00000123136	DDX39A
ENST00000454233	19	14413036	14413041	Nanopore	7.86956	-	Boulias,Koertel,Koh	GGACT	yes	298	302	ENSG00000123136	DDX39A
ENST00000586558	19	14413036	14413041	Nanopore	7.86956	-	Boulias,Koertel,Koh	GGACT	yes	256	260	ENSG00000123136	DDX39A
ENST00000586993	19	14413036	14413041	Nanopore	7.86956	-	Boulias,Koertel,Koh	GGACT	yes	390	394	ENSG00000123136	DDX39A
ENST00000588542	19	14413036	14413041	Nanopore	7.86956	-	Boulias,Koertel,Koh	GGACT	yes	244	248	ENSG00000123136	DDX39A
ENST00000588692	19	14413036	14413041	Nanopore	7.86956	-	Boulias,Koertel,Koh	GGACT	yes	180	184	ENSG00000123136	DDX39A
ENST00000589318	19	14413036	14413041	Nanopore	7.86956	-	Boulias,Koertel,Koh	GGACT	yes	252	256	ENSG00000123136	DDX39A
ENST00000589675	19	14413036	14413041	Nanopore	7.86956	-	Boulias,Koertel,Koh	GGACT	yes	244	248	ENSG00000123136	DDX39A
ENST00000590239	19	14413036	14413041	Nanopore	7.86956	-	Boulias,Koertel,Koh	GGACT	yes	353	357	ENSG00000123136	DDX39A
ENST00000590260	19	14413036	14413041	Nanopore	7.86956	-	Boulias,Koertel,Koh	GGACT	yes	295	299	ENSG00000123136	DDX39A
ENST00000590315	19	14413036	14413041	Nanopore	7.86956	-	Boulias,Koertel,Koh	GGACT	yes	142	146	ENSG00000123136	DDX39A
ENST00000590696	19	14413036	14413041	Nanopore	7.86956	-	Boulias,Koertel,Koh	GGACT	yes	466	470	ENSG00000123136	DDX39A
ENST00000591275	19	14413036	14413041	Nanopore	7.86956	-	Boulias,Koertel,Koh	GGACT	yes	339	343	ENSG00000123136	DDX39A
ENST00000592632	19	14413036	14413041	Nanopore	7.86956	-	Boulias,Koertel,Koh	GGACT	yes	238	242	ENSG00000123136	DDX39A
ENST00000593008	19	14413036	14413041	Nanopore	7.86956	-	Boulias,Koertel,Koh	GGACT	yes	256	260	ENSG00000123136	DDX39A
ENST00000372524	10	75398567	75398572	Nanopore	7.86717	-	Boulias,Koh	GGACA	yes	2463	2467	ENSG00000165655	ZNF503
ENST00000345523	19	50798345	50798350	Nanopore	7.8645	-	Boulias,Koh	GGACC	yes	858	862	ENSG00000167747	C19orf48
ENST00000391812	19	50798345	50798350	Nanopore	7.8645	-	Boulias,Koh	GGACC	yes	1021	1025	ENSG00000167747	C19orf48
ENST00000593287	19	50798345	50798350	Nanopore	7.8645	-	Boulias,Koh	GGACC	yes	548	552	ENSG00000167747	C19orf48
ENST00000596287	19	50798345	50798350	Nanopore	7.8645	-	Boulias,Koh	GGACC	yes	680	684	ENSG00000167747	C19orf48
ENST00000596655	19	50798345	50798350	Nanopore	7.8645	-	Boulias,Koh	GGACC	yes	1050	1054	ENSG00000167747	C19orf48
ENST00000597493	19	50798345	50798350	Nanopore	7.8645	-	Boulias,Koh	GGACC	yes	924	928	ENSG00000167747	C19orf48
ENST00000597705	19	50798345	50798350	Nanopore	7.8645	-	Boulias,Koh	GGACC	yes	748	752	ENSG00000167747	C19orf48
ENST00000598463	19	50798345	50798350	Nanopore	7.8645	-	Boulias,Koh	GGACC	yes	1198	1202	ENSG00000167747	C19orf48
ENST00000600373	19	50798345	50798350	Nanopore	7.8645	-	Boulias,Koh	GGACC	yes	694	698	ENSG00000167747	C19orf48
ENST00000641539	19	50798345	50798350	Nanopore	7.8645	-	Boulias,Koh	GGACC	yes	561	565	ENSG00000167747	C19orf48
ENST00000641834	19	50798345	50798350	Nanopore	7.8645	-	Boulias,Koh	GGACC	yes	1072	1076	ENSG00000167747	C19orf48
ENST00000411646	20	18569376	18569381	Nanopore	7.86017	+	Boulias,Koertel,Koh	GGACT	yes	319	323	ENSG00000232388	SMIM26
ENST00000435844	20	18569376	18569381	Nanopore	7.86017	+	Boulias,Koertel,Koh	GGACT	yes	389	393	ENSG00000232388	SMIM26
ENST00000371222	1	58781761	58781766	Nanopore	7.8598	-	Boulias,Koertel	GGACC	yes	2562	2566	ENSG00000177606	JUN
ENST00000297613	9	34610914	34610919	Nanopore	7.84408	-		GGACC	yes	659	663	ENSG00000164967	RPP25L
ENST00000378959	9	34610914	34610919	Nanopore	7.84408	-		GGACC	yes	448	452	ENSG00000164967	RPP25L
ENST00000337304	22	39521929	39521934	Nanopore	7.84228	+		GGAGA	no	1266	1270	ENSG00000128272	ATF4
ENST00000396680	22	39521929	39521934	Nanopore	7.84228	+		GGAGA	no	664	668	ENSG00000128272	ATF4
ENST00000404241	22	39521929	39521934	Nanopore	7.84228	+		GGAGA	no	1157	1161	ENSG00000128272	ATF4
ENST00000348968	3	47846853	47846858	Nanopore	7.83788	+	Boulias,Koertel,Koh	GGACA	yes	2118	2122	ENSG00000132153	DHX30
ENST00000395745	3	47846853	47846858	Nanopore	7.83788	+	Boulias,Koertel,Koh	GGACA	yes	2012	2016	ENSG00000132153	DHX30
ENST00000445061	3	47846853	47846858	Nanopore	7.83788	+	Boulias,Koertel,Koh	GGACA	yes	1979	1983	ENSG00000132153	DHX30
ENST00000446256	3	47846853	47846858	Nanopore	7.83788	+	Boulias,Koertel,Koh	GGACA	yes	1782	1786	ENSG00000132153	DHX30
ENST00000457607	3	47846853	47846858	Nanopore	7.83788	+	Boulias,Koertel,Koh	GGACA	yes	1878	1882	ENSG00000132153	DHX30
ENST00000619982	3	47846853	47846858	Nanopore	7.83788	+	Boulias,Koertel,Koh	GGACA	yes	1696	1700	ENSG00000132153	DHX30
ENST00000542575	19	46788203	46788208	Nanopore	7.83754	-	Boulias,Koertel,Koh	GGACA	yes	387	391	ENSG00000105281	SLC1A5
ENST00000219548	16	682605	682610	Nanopore	7.8306	+	Boulias,Koertel	GGACT	yes	1145	1149	ENSG00000103266	STUB1
ENST00000564316	16	682605	682610	Nanopore	7.8306	+	Boulias,Koertel	GGACT	yes	589	593	ENSG00000103266	STUB1
ENST00000565677	16	682605	682610	Nanopore	7.8306	+	Boulias,Koertel	GGACT	yes	1420	1424	ENSG00000103266	STUB1
ENST00000565813	16	682605	682610	Nanopore	7.8306	+	Boulias,Koertel	GGACT	yes	191	195	ENSG00000103266	STUB1
ENST00000569248	16	682605	682610	Nanopore	7.8306	+	Boulias,Koertel	GGACT	yes	1742	1746	ENSG00000103266	STUB1
ENST00000492974	6	153282405	153282410	Nanopore	7.82752	-		CTACA	no	324	328	ENSG00000218426
ENST00000227378	11	123059646	123059651	Nanopore	7.82016	-	Boulias,Koertel	GGACC	yes	950	954	ENSG00000109971	HSPA8
ENST00000453788	11	123059646	123059651	Nanopore	7.82016	-	Boulias,Koertel	GGACC	yes	1219	1223	ENSG00000109971	HSPA8
ENST00000526110	11	123059646	123059651	Nanopore	7.82016	-	Boulias,Koertel	GGACC	yes	892	896	ENSG00000109971	HSPA8
ENST00000526862	11	123059646	123059651	Nanopore	7.82016	-	Boulias,Koertel	GGACC	yes	220	224	ENSG00000109971	HSPA8
ENST00000527983	11	123059646	123059651	Nanopore	7.82016	-	Boulias,Koertel	GGACC	yes	1091	1095	ENSG00000109971	HSPA8
ENST00000528292	11	123059646	123059651	Nanopore	7.82016	-	Boulias,Koertel	GGACC	yes	937	941	ENSG00000109971	HSPA8
ENST00000532091	11	123059646	123059651	Nanopore	7.82016	-	Boulias,Koertel	GGACC	yes	689	693	ENSG00000109971	HSPA8
ENST00000532636	11	123059646	123059651	Nanopore	7.82016	-	Boulias,Koertel	GGACC	yes	1062	1066	ENSG00000109971	HSPA8
ENST00000533540	11	123059646	123059651	Nanopore	7.82016	-	Boulias,Koertel	GGACC	yes	582	586	ENSG00000109971	HSPA8
ENST00000534319	11	123059646	123059651	Nanopore	7.82016	-	Boulias,Koertel	GGACC	yes	649	653	ENSG00000109971	HSPA8
ENST00000534624	11	123059646	123059651	Nanopore	7.82016	-	Boulias,Koertel	GGACC	yes	1020	1024	ENSG00000109971	HSPA8
ENST00000367569	6	144095238	144095243	Nanopore	7.80727	-	Boulias,Koertel,Koh	GAACT	yes	331	335	ENSG00000169976	SF3B5
ENST00000297613	9	34610728	34610733	Nanopore	7.80679	-	Boulias,Koertel,Koh	TGACT	yes	845	849	ENSG00000164967	RPP25L
ENST00000378959	9	34610728	34610733	Nanopore	7.80679	-	Boulias,Koertel,Koh	TGACT	yes	634	638	ENSG00000164967	RPP25L
	9	133020928	133020933	Nanopore	7.80605	+		TCAGA	no	-1	-1
ENST00000323699	1	224190081	224190086	Nanopore	7.79834	+	Boulias	TGACA	yes	685	689	ENSG00000143753	DEGS1
ENST00000391877	1	224190081	224190086	Nanopore	7.79834	+	Boulias	TGACA	yes	659	663	ENSG00000143753	DEGS1
ENST00000415210	1	224190081	224190086	Nanopore	7.79834	+	Boulias	TGACA	yes	698	702	ENSG00000143753	DEGS1
ENST00000306704	17	82019036	82019041	Nanopore	7.79411	-	Boulias,Koertel,Koh	GGACT	yes	413	417	ENSG00000169689	CENPX
ENST00000392359	17	82019036	82019041	Nanopore	7.79411	-	Boulias,Koertel,Koh	GGACT	yes	427	431	ENSG00000169689	CENPX
ENST00000577379	17	82019036	82019041	Nanopore	7.79411	-	Boulias,Koertel,Koh	GGACT	yes	658	662	ENSG00000169689	CENPX
ENST00000579520	17	82019036	82019041	Nanopore	7.79411	-	Boulias,Koertel,Koh	GGACT	yes	363	367	ENSG00000169689	CENPX
ENST00000580090	17	82019036	82019041	Nanopore	7.79411	-	Boulias,Koertel,Koh	GGACT	yes	555	559	ENSG00000169689	CENPX
ENST00000580435	17	82019036	82019041	Nanopore	7.79411	-	Boulias,Koertel,Koh	GGACT	yes	372	376	ENSG00000169689	CENPX
ENST00000583767	17	82019036	82019041	Nanopore	7.79411	-	Boulias,Koertel,Koh	GGACT	yes	719	723	ENSG00000169689	CENPX
ENST00000584347	17	82019036	82019041	Nanopore	7.79411	-	Boulias,Koertel,Koh	GGACT	yes	559	563	ENSG00000169689	CENPX
ENST00000584514	17	82019036	82019041	Nanopore	7.79411	-	Boulias,Koertel,Koh	GGACT	yes	557	561	ENSG00000169689	CENPX
ENST00000584600	17	82019036	82019041	Nanopore	7.79411	-	Boulias,Koertel,Koh	GGACT	yes	392	396	ENSG00000169689	CENPX
ENST00000596712	19	7519601	7519606	Nanopore	7.76302	+	Boulias	GGACC	yes	513	517	ENSG00000198816	ZNF358
ENST00000597229	19	7519601	7519606	Nanopore	7.76302	+	Boulias	GGACC	yes	545	549	ENSG00000198816	ZNF358
ENST00000597384	19	7519601	7519606	Nanopore	7.76302	+	Boulias	GGACC	yes	614	618	ENSG00000267952
ENST00000361219	1	67413073	67413078	Nanopore	7.76251	-	Boulias,Koertel	AGACT	yes	1410	1414	ENSG00000142864	SERBP1
ENST00000370990	1	67413073	67413078	Nanopore	7.76251	-	Boulias,Koertel	AGACT	yes	1410	1414	ENSG00000142864	SERBP1
ENST00000370994	1	67413073	67413078	Nanopore	7.76251	-	Boulias,Koertel	AGACT	yes	1408	1412	ENSG00000142864	SERBP1
ENST00000370995	1	67413073	67413078	Nanopore	7.76251	-	Boulias,Koertel	AGACT	yes	1442	1446	ENSG00000142864	SERBP1
ENST00000327490	17	76270558	76270563	Nanopore	7.75778	+	Koertel	GGACA	yes	707	711	ENSG00000185262	UBALD2
ENST00000589240	17	76270558	76270563	Nanopore	7.75778	+	Koertel	GGACA	yes	633	637	ENSG00000185262	UBALD2
ENST00000612661	6	113861474	113861479	Nanopore	7.75522	+		GGACC	yes	2296	2300	ENSG00000277443	MARCKS
ENST00000305885	11	61797038	61797043	Nanopore	7.74489	+	Boulias,Koertel,Koh	TGACT	yes	1817	1821	ENSG00000168496	FEN1
ENST00000535307	11	61797038	61797043	Nanopore	7.74489	+	Boulias,Koertel,Koh	TGACT	yes	575	579	ENSG00000168496	FEN1
ENST00000333762	3	129316147	129316152	Nanopore	7.741	-	Boulias,Koh	GGACT	yes	135	139	ENSG00000184897	H1FX
ENST00000358227	9	7798440	7798445	Nanopore	7.74024	-		ACAAG	no	511	515	ENSG00000137038	DMAC1
ENST00000469050	9	7798440	7798445	Nanopore	7.74024	-		ACAAG	no	357	361	ENSG00000137038	DMAC1
ENST00000484082	9	7798440	7798445	Nanopore	7.74024	-		ACAAG	no	301	305	ENSG00000137038	DMAC1
ENST00000296149	3	47495870	47495875	Nanopore	7.73983	-	Koertel	GGACC	yes	1117	1121	ENSG00000163832	ELP6
ENST00000442215	3	47495870	47495875	Nanopore	7.73983	-	Koertel	GGACC	yes	1043	1047	ENSG00000163832	ELP6
ENST00000310597	11	65116612	65116617	Nanopore	7.73697	-	Boulias,Koh	GGACC	yes	1092	1096	ENSG00000174276	ZNHIT2
ENST00000528598	11	65116612	65116617	Nanopore	7.73697	-	Boulias,Koh	GGACC	yes	562	566	ENSG00000174276	ZNHIT2
ENST00000234091	2	8683795	8683800	Nanopore	7.73622	+	Koertel,Koh	GGACC	yes	1384	1388	ENSG00000115738	ID2
ENST00000396290	2	8683795	8683800	Nanopore	7.73622	+	Koertel,Koh	GGACC	yes	634	638	ENSG00000115738	ID2
ENST00000472142	2	8683795	8683800	Nanopore	7.73622	+	Koertel,Koh	GGACC	yes	239	243	ENSG00000115738	ID2
ENST00000382647	5	1798727	1798732	Nanopore	7.73474	-		CAAGA	no	245	249	ENSG00000171421	MRPL36
ENST00000505059	5	1798727	1798732	Nanopore	7.73474	-		CAAGA	no	262	266	ENSG00000171421	MRPL36
ENST00000505818	5	1798727	1798732	Nanopore	7.73474	-		CAAGA	no	249	253	ENSG00000171421	MRPL36
ENST00000508987	5	1798727	1798732	Nanopore	7.73474	-		CAAGA	no	341	345	ENSG00000171421	MRPL36
ENST00000352397	22	42619285	42619290	Nanopore	7.7283	-	Boulias,Koertel,Koh	AGACA	yes	1466	1470	ENSG00000100243	CYB5R3
ENST00000361740	22	42619285	42619290	Nanopore	7.7283	-	Boulias,Koertel,Koh	AGACA	yes	1488	1492	ENSG00000100243	CYB5R3
ENST00000407332	22	42619285	42619290	Nanopore	7.7283	-	Boulias,Koertel,Koh	AGACA	yes	1412	1416	ENSG00000100243	CYB5R3
ENST00000407623	22	42619285	42619290	Nanopore	7.7283	-	Boulias,Koertel,Koh	AGACA	yes	1705	1709	ENSG00000100243	CYB5R3
ENST00000470741	22	42619285	42619290	Nanopore	7.7283	-	Boulias,Koertel,Koh	AGACA	yes	3523	3527	ENSG00000100243	CYB5R3
ENST00000252440	19	11506134	11506139	Nanopore	7.72678	-	Boulias,Koertel,Koh	GGACT	yes	1291	1295	ENSG00000130159	ECSIT
ENST00000270517	19	11506134	11506139	Nanopore	7.72678	-	Boulias,Koertel,Koh	GGACT	yes	1437	1441	ENSG00000130159	ECSIT
ENST00000417981	19	11506134	11506139	Nanopore	7.72678	-	Boulias,Koertel,Koh	GGACT	yes	833	837	ENSG00000130159	ECSIT
ENST00000585898	19	11506134	11506139	Nanopore	7.72678	-	Boulias,Koertel,Koh	GGACT	yes	543	547	ENSG00000130159	ECSIT
ENST00000588998	19	11506134	11506139	Nanopore	7.72678	-	Boulias,Koertel,Koh	GGACT	yes	608	612	ENSG00000130159	ECSIT
ENST00000592571	19	11506134	11506139	Nanopore	7.72678	-	Boulias,Koertel,Koh	GGACT	yes	760	764	ENSG00000130159	ECSIT
ENST00000156825	19	1577958	1577963	Nanopore	7.72667	-	Boulias,Koertel,Koh	AGACC	yes	1151	1155	ENSG00000071655	MBD3
ENST00000434436	19	1577958	1577963	Nanopore	7.72667	-	Boulias,Koertel,Koh	AGACC	yes	1311	1315	ENSG00000071655	MBD3
ENST00000589064	19	1577958	1577963	Nanopore	7.72667	-	Boulias,Koertel,Koh	AGACC	yes	1258	1262	ENSG00000071655	MBD3
ENST00000590550	19	1577958	1577963	Nanopore	7.72667	-	Boulias,Koertel,Koh	AGACC	yes	1459	1463	ENSG00000071655	MBD3
ENST00000592012	19	1577958	1577963	Nanopore	7.72667	-	Boulias,Koertel,Koh	AGACC	yes	1056	1060	ENSG00000071655	MBD3
ENST00000405315	19	48922923	48922928	Nanopore	7.72106	+		TCAAA	no	1958	1962	ENSG00000104805	NUCB1
ENST00000407032	19	48922923	48922928	Nanopore	7.72106	+		TCAAA	no	1811	1815	ENSG00000104805	NUCB1
ENST00000485798	19	48922923	48922928	Nanopore	7.72106	+		TCAAA	no	918	922	ENSG00000104805	NUCB1
ENST00000492367	19	48922923	48922928	Nanopore	7.72106	+		TCAAA	no	1171	1175	ENSG00000104805	NUCB1
ENST00000224237	10	17229664	17229669	Nanopore	7.71069	+	Boulias,Koh	GGACT	yes	388	392	ENSG00000026025	VIM
ENST00000478746	10	17229664	17229669	Nanopore	7.71069	+	Boulias,Koh	GGACT	yes	552	556	ENSG00000026025	VIM
ENST00000485947	10	17229664	17229669	Nanopore	7.71069	+	Boulias,Koh	GGACT	yes	375	379	ENSG00000026025	VIM
ENST00000487938	10	17229664	17229669	Nanopore	7.71069	+	Boulias,Koh	GGACT	yes	388	392	ENSG00000026025	VIM
ENST00000497849	10	17229664	17229669	Nanopore	7.71069	+	Boulias,Koh	GGACT	yes	549	553	ENSG00000026025	VIM
ENST00000544301	10	17229664	17229669	Nanopore	7.71069	+	Boulias,Koh	GGACT	yes	674	678	ENSG00000026025	VIM
ENST00000356244	22	41246505	41246510	Nanopore	7.70777	-	Boulias,Koertel,Koh	GGACT	yes	2161	2165	ENSG00000100401	RANGAP1
ENST00000405486	22	41246505	41246510	Nanopore	7.70777	-	Boulias,Koertel,Koh	GGACT	yes	2570	2574	ENSG00000100401	RANGAP1
ENST00000455915	22	41246505	41246510	Nanopore	7.70777	-	Boulias,Koertel,Koh	GGACT	yes	3327	3331	ENSG00000100401	RANGAP1
ENST00000322428	8	144107319	144107324	Nanopore	7.7052	+	Boulias,Koertel,Koh	GGACT	yes	1424	1428	ENSG00000179632	MAF1
ENST00000534585	8	144107319	144107324	Nanopore	7.7052	+	Boulias,Koertel,Koh	GGACT	yes	1463	1467	ENSG00000179632	MAF1
ENST00000534811	8	144107319	144107324	Nanopore	7.7052	+	Boulias,Koertel,Koh	GGACT	yes	560	564	ENSG00000179632	MAF1
ENST00000339647	12	124911786	124911791	Nanopore	7.70075	-	Koertel,Koh	GGACG	no	2048	2052	ENSG00000150991	UBC
ENST00000536769	12	124911786	124911791	Nanopore	7.70075	-	Koertel,Koh	GGACG	no	3558	3562	ENSG00000150991	UBC
ENST00000538617	12	124911786	124911791	Nanopore	7.70075	-	Koertel,Koh	GGACG	no	1158	1162	ENSG00000150991	UBC
ENST00000546120	12	124911786	124911791	Nanopore	7.70075	-	Koertel,Koh	GGACG	no	631	635	ENSG00000150991	UBC
ENST00000368687	1	153645365	153645370	Nanopore	7.69947	+	Boulias,Koertel,Koh	GGACC	yes	990	994	ENSG00000160679	CHTOP
ENST00000368690	1	153645365	153645370	Nanopore	7.69947	+	Boulias,Koertel,Koh	GGACC	yes	1226	1230	ENSG00000160679	CHTOP
ENST00000368694	1	153645365	153645370	Nanopore	7.69947	+	Boulias,Koertel,Koh	GGACC	yes	1139	1143	ENSG00000160679	CHTOP
ENST00000403433	1	153645365	153645370	Nanopore	7.69947	+	Boulias,Koertel,Koh	GGACC	yes	987	991	ENSG00000160679	CHTOP
ENST00000495554	1	153645365	153645370	Nanopore	7.69947	+	Boulias,Koertel,Koh	GGACC	yes	2449	2453	ENSG00000160679	CHTOP
ENST00000614256	1	153645365	153645370	Nanopore	7.69947	+	Boulias,Koertel,Koh	GGACC	yes	901	905	ENSG00000160679	CHTOP
ENST00000355527	11	71435427	71435432	Nanopore	7.69425	-	Boulias,Koertel,Koh	GGACT	yes	1648	1652	ENSG00000172893	DHCR7
ENST00000407721	11	71435427	71435432	Nanopore	7.69425	-	Boulias,Koertel,Koh	GGACT	yes	1583	1587	ENSG00000172893	DHCR7
ENST00000525137	11	71435427	71435432	Nanopore	7.69425	-	Boulias,Koertel,Koh	GGACT	yes	872	876	ENSG00000172893	DHCR7
ENST00000303151	7	100706958	100706963	Nanopore	7.68752	+	Boulias,Koertel,Koh	GGACT	yes	323	327	ENSG00000172336	POP7
ENST00000457480	7	100706958	100706963	Nanopore	7.68752	+	Boulias,Koertel,Koh	GGACT	yes	200	204	ENSG00000172336	POP7
ENST00000007390	16	1349383	1349388	Nanopore	7.68477	-	Boulias,Koertel,Koh	AGACA	yes	1062	1066	ENSG00000007520	TSR3
ENST00000202773	12	112405327	112405332	Nanopore	7.68368	-		GGACT	yes	814	818	ENSG00000089009	RPL6
ENST00000424576	12	112405327	112405332	Nanopore	7.68368	-		GGACT	yes	945	949	ENSG00000089009	RPL6
ENST00000553205	12	112405327	112405332	Nanopore	7.68368	-		GGACT	yes	757	761	ENSG00000089009	RPL6
ENST00000272233	2	20448699	20448704	Nanopore	7.66842	+	Boulias,Koertel,Koh	TGACT	yes	1627	1631	ENSG00000143878	RHOB
ENST00000301458	19	8302283	8302288	Nanopore	7.6637	-	Boulias,Koertel,Koh	GGACA	yes	1092	1096	ENSG00000167775	CD320
ENST00000537716	19	8302283	8302288	Nanopore	7.6637	-	Boulias,Koertel,Koh	GGACA	yes	958	962	ENSG00000167775	CD320
ENST00000596002	19	8302283	8302288	Nanopore	7.6637	-	Boulias,Koertel,Koh	GGACA	yes	1568	1572	ENSG00000167775	CD320
ENST00000307365	10	72275271	72275276	Nanopore	7.64514	+	Koertel	GGACT	yes	980	984	ENSG00000168209	DDIT4
ENST00000371269	1	54850765	54850770	Nanopore	7.64264	-		TTAGA	no	3090	3094	ENSG00000116133	DHCR24
ENST00000535035	1	54850765	54850770	Nanopore	7.64264	-		TTAGA	no	3098	3102	ENSG00000116133	DHCR24
ENST00000647912	1	54850765	54850770	Nanopore	7.64264	-		TTAGA	no	3177	3181	ENSG00000116133	DHCR24
ENST00000648712	1	54850765	54850770	Nanopore	7.64264	-		TTAGA	no	3132	3136	ENSG00000116133	DHCR24
ENST00000648728	1	54850765	54850770	Nanopore	7.64264	-		TTAGA	no	3147	3151	ENSG00000116133	DHCR24
ENST00000649769	1	54850765	54850770	Nanopore	7.64264	-		TTAGA	no	4194	4198	ENSG00000116133	DHCR24
ENST00000274787	5	176389570	176389575	Nanopore	7.64026	+	Koertel,Koh	GGACT	yes	464	468	ENSG00000146066	HIGD2A
ENST00000247930	7	149431623	149431628	Nanopore	7.6342	-	Boulias,Koertel,Koh	GGACA	yes	2907	2911	ENSG00000196453	ZNF777
ENST00000331569	8	37698632	37698637	Nanopore	7.63222	+	Boulias,Koertel,Koh	GGACA	yes	1930	1934	ENSG00000183779	ZNF703
ENST00000269740	19	2733068	2733073	Nanopore	7.62126	-	Boulias,Koertel,Koh	AGACA	yes	818	822	ENSG00000141873	SLC39A3
ENST00000545664	19	2733068	2733073	Nanopore	7.62126	-	Boulias,Koertel,Koh	AGACA	yes	818	822	ENSG00000141873	SLC39A3
ENST00000337970	10	43387445	43387450	Nanopore	7.61774	-	Koertel,Koh	GGACC	yes	758	762	ENSG00000169813	HNRNPF
ENST00000356053	10	43387445	43387450	Nanopore	7.61774	-	Koertel,Koh	GGACC	yes	837	841	ENSG00000169813	HNRNPF
ENST00000357065	10	43387445	43387450	Nanopore	7.61774	-	Koertel,Koh	GGACC	yes	784	788	ENSG00000169813	HNRNPF
ENST00000443950	10	43387445	43387450	Nanopore	7.61774	-	Koertel,Koh	GGACC	yes	922	926	ENSG00000169813	HNRNPF
ENST00000544000	10	43387445	43387450	Nanopore	7.61774	-	Koertel,Koh	GGACC	yes	843	847	ENSG00000169813	HNRNPF
ENST00000287667	16	14895849	14895854	Nanopore	7.61476	+	Koh	GGACC	yes	4005	4009	ENSG00000103512	NOMO1
ENST00000566823	16	14895849	14895854	Nanopore	7.61476	+	Koh	GGACC	yes	1592	1596	ENSG00000103512	NOMO1
ENST00000379198	1	1233290	1233295	Nanopore	7.61251	+	Boulias,Koertel,Koh	GGACA	yes	1055	1059	ENSG00000176022	B3GALT6
ENST00000647651	1	1233290	1233295	Nanopore	7.61251	+	Boulias,Koertel,Koh	GGACA	yes	1066	1070	ENSG00000176022	B3GALT6
ENST00000215570	19	2426640	2426645	Nanopore	7.60992	-	Boulias,Koertel	GGACT	yes	644	648	ENSG00000099800	TIMM13
ENST00000591871	19	2426640	2426645	Nanopore	7.60992	-	Boulias,Koertel	GGACT	yes	551	555	ENSG00000099800	TIMM13
ENST00000311052	16	8855121	8855126	Nanopore	7.60282	-	Koertel,Koh	AGACT	yes	530	534	ENSG00000153048	CARHSP1
ENST00000396593	16	8855121	8855126	Nanopore	7.60282	-	Koertel,Koh	AGACT	yes	842	846	ENSG00000153048	CARHSP1
ENST00000561530	16	8855121	8855126	Nanopore	7.60282	-	Koertel,Koh	AGACT	yes	524	528	ENSG00000153048	CARHSP1
ENST00000567554	16	8855121	8855126	Nanopore	7.60282	-	Koertel,Koh	AGACT	yes	537	541	ENSG00000153048	CARHSP1
ENST00000610831	16	8855121	8855126	Nanopore	7.60282	-	Koertel,Koh	AGACT	yes	658	662	ENSG00000153048	CARHSP1
ENST00000611932	16	8855121	8855126	Nanopore	7.60282	-	Koertel,Koh	AGACT	yes	650	654	ENSG00000153048	CARHSP1
ENST00000614449	16	8855121	8855126	Nanopore	7.60282	-	Koertel,Koh	AGACT	yes	748	752	ENSG00000153048	CARHSP1
ENST00000618335	16	8855121	8855126	Nanopore	7.60282	-	Koertel,Koh	AGACT	yes	789	793	ENSG00000153048	CARHSP1
ENST00000619881	16	8855121	8855126	Nanopore	7.60282	-	Koertel,Koh	AGACT	yes	666	670	ENSG00000153048	CARHSP1
ENST00000225777	17	78171986	78171991	Nanopore	7.59557	+	Boulias,Koertel,Koh	GGACT	yes	785	789	ENSG00000108639	SYNGR2
ENST00000588282	17	78171986	78171991	Nanopore	7.59557	+	Boulias,Koertel,Koh	GGACT	yes	821	825	ENSG00000108639	SYNGR2
ENST00000589168	17	78171986	78171991	Nanopore	7.59557	+	Boulias,Koertel,Koh	GGACT	yes	585	589	ENSG00000108639	SYNGR2
ENST00000589711	17	78171986	78171991	Nanopore	7.59557	+	Boulias,Koertel,Koh	GGACT	yes	501	505	ENSG00000108639	SYNGR2
ENST00000590201	17	78171986	78171991	Nanopore	7.59557	+	Boulias,Koertel,Koh	GGACT	yes	699	703	ENSG00000108639	SYNGR2
ENST00000592456	17	78171986	78171991	Nanopore	7.59557	+	Boulias,Koertel,Koh	GGACT	yes	2304	2308	ENSG00000108639	SYNGR2
ENST00000337970	10	43387531	43387536	Nanopore	7.59369	-	Boulias,Koertel,Koh	GGACT	yes	672	676	ENSG00000169813	HNRNPF
ENST00000356053	10	43387531	43387536	Nanopore	7.59369	-	Boulias,Koertel,Koh	GGACT	yes	751	755	ENSG00000169813	HNRNPF
ENST00000357065	10	43387531	43387536	Nanopore	7.59369	-	Boulias,Koertel,Koh	GGACT	yes	698	702	ENSG00000169813	HNRNPF
ENST00000443950	10	43387531	43387536	Nanopore	7.59369	-	Boulias,Koertel,Koh	GGACT	yes	836	840	ENSG00000169813	HNRNPF
ENST00000544000	10	43387531	43387536	Nanopore	7.59369	-	Boulias,Koertel,Koh	GGACT	yes	757	761	ENSG00000169813	HNRNPF
ENST00000271526	1	156800660	156800665	Nanopore	7.58806	+		CAAAG	no	1914	1918	ENSG00000143294	PRCC
ENST00000454659	1	156800660	156800665	Nanopore	7.58806	+		CAAAG	no	974	978	ENSG00000143294	PRCC
ENST00000469071	1	156800660	156800665	Nanopore	7.58806	+		CAAAG	no	1818	1822	ENSG00000143294	PRCC
ENST00000304952	1	998994	998999	Nanopore	7.58003	-		CGAGA	no	864	868	ENSG00000188290	HES4
ENST00000428771	1	998994	998999	Nanopore	7.58003	-		CGAGA	no	1003	1007	ENSG00000188290	HES4
ENST00000481869	1	998994	998999	Nanopore	7.58003	-		CGAGA	no	1005	1009	ENSG00000188290	HES4
ENST00000484667	1	998994	998999	Nanopore	7.58003	-		CGAGA	no	638	642	ENSG00000188290	HES4
ENST00000375571	20	32848814	32848819	Nanopore	7.57626	+	Boulias,Koertel	GGACT	yes	972	976	ENSG00000101367	MAPRE1
ENST00000327490	17	76270504	76270509	Nanopore	7.56492	+	Koertel	AGACT	yes	653	657	ENSG00000185262	UBALD2
ENST00000589240	17	76270504	76270509	Nanopore	7.56492	+	Koertel	AGACT	yes	579	583	ENSG00000185262	UBALD2
ENST00000316448	19	12943998	12944003	Nanopore	7.56262	+		AGAAC	no	1413	1417	ENSG00000179218	CALR
ENST00000586760	19	12943998	12944003	Nanopore	7.56262	+		AGAAC	no	509	513	ENSG00000179218	CALR
ENST00000306796	17	82058007	82058012	Nanopore	7.56124	-	Boulias,Koertel	AGACA	yes	1562	1566	ENSG00000169718	DUS1L
ENST00000354321	17	82058007	82058012	Nanopore	7.56124	-	Boulias,Koertel	AGACA	yes	2011	2015	ENSG00000169718	DUS1L
ENST00000538833	17	82058007	82058012	Nanopore	7.56124	-	Boulias,Koertel	AGACA	yes	1120	1124	ENSG00000169718	DUS1L
ENST00000542088	17	82058007	82058012	Nanopore	7.56124	-	Boulias,Koertel	AGACA	yes	942	946	ENSG00000169718	DUS1L
ENST00000577574	17	82058007	82058012	Nanopore	7.56124	-	Boulias,Koertel	AGACA	yes	341	345	ENSG00000169718	DUS1L
ENST00000578846	17	82058007	82058012	Nanopore	7.56124	-	Boulias,Koertel	AGACA	yes	4324	4328	ENSG00000169718	DUS1L
ENST00000579854	17	82058007	82058012	Nanopore	7.56124	-	Boulias,Koertel	AGACA	yes	550	554	ENSG00000169718	DUS1L
ENST00000230340	6	41932829	41932834	Nanopore	7.55358	+	Boulias,Koertel,Koh	GGACA	yes	1502	1506	ENSG00000112578	BYSL
ENST00000372996	6	41932829	41932834	Nanopore	7.55358	+	Boulias,Koertel,Koh	GGACA	yes	1133	1137	ENSG00000112578	BYSL
ENST00000357429	7	997345	997350	Nanopore	7.54758	-	Boulias,Koertel	GGACC	yes	930	934	ENSG00000146540	C7orf50
ENST00000397098	7	997345	997350	Nanopore	7.54758	-	Boulias,Koertel	GGACC	yes	1794	1798	ENSG00000146540	C7orf50
ENST00000397100	7	997345	997350	Nanopore	7.54758	-	Boulias,Koertel	GGACC	yes	901	905	ENSG00000146540	C7orf50
ENST00000412051	7	997345	997350	Nanopore	7.54758	-	Boulias,Koertel	GGACC	yes	813	817	ENSG00000146540	C7orf50
ENST00000267935	15	75340183	75340188	Nanopore	7.5457	+		GGACC	yes	978	982	ENSG00000140365	COMMD4
ENST00000338995	15	75340183	75340188	Nanopore	7.5457	+		GGACC	yes	633	637	ENSG00000140365	COMMD4
ENST00000480484	15	75340183	75340188	Nanopore	7.5457	+		GGACC	yes	793	797	ENSG00000140365	COMMD4
ENST00000562610	15	75340183	75340188	Nanopore	7.5457	+		GGACC	yes	763	767	ENSG00000140365	COMMD4
ENST00000562789	15	75340183	75340188	Nanopore	7.5457	+		GGACC	yes	659	663	ENSG00000140365	COMMD4
ENST00000563220	15	75340183	75340188	Nanopore	7.5457	+		GGACC	yes	1812	1816	ENSG00000140365	COMMD4
ENST00000564068	15	75340183	75340188	Nanopore	7.5457	+		GGACC	yes	4122	4126	ENSG00000140365	COMMD4
ENST00000566843	15	75340183	75340188	Nanopore	7.5457	+		GGACC	yes	2195	2199	ENSG00000140365	COMMD4
ENST00000567195	15	75340183	75340188	Nanopore	7.5457	+		GGACC	yes	591	595	ENSG00000140365	COMMD4
ENST00000569245	15	75340183	75340188	Nanopore	7.5457	+		GGACC	yes	795	799	ENSG00000140365	COMMD4
ENST00000594496	19	6414853	6414858	Nanopore	7.54557	-	Boulias,Koertel,Koh	GGACT	yes	598	602	ENSG00000088247	KHSRP
ENST00000600480	19	6414853	6414858	Nanopore	7.54557	-	Boulias,Koertel,Koh	GGACT	yes	696	700	ENSG00000088247	KHSRP
ENST00000359435	19	17279126	17279131	Nanopore	7.54397	+	Koertel,Koh	GGACC	yes	1262	1266	ENSG00000105393	BABAM1
ENST00000595632	19	17279126	17279131	Nanopore	7.54397	+	Koertel,Koh	GGACC	yes	921	925	ENSG00000105393	BABAM1
ENST00000598188	19	17279126	17279131	Nanopore	7.54397	+	Koertel,Koh	GGACC	yes	1167	1171	ENSG00000105393	BABAM1
ENST00000598567	19	17279126	17279131	Nanopore	7.54397	+	Koertel,Koh	GGACC	yes	322	326	ENSG00000105393	BABAM1
ENST00000601043	19	17279126	17279131	Nanopore	7.54397	+	Koertel,Koh	GGACC	yes	1156	1160	ENSG00000105393	BABAM1
ENST00000601232	19	17279126	17279131	Nanopore	7.54397	+	Koertel,Koh	GGACC	yes	475	479	ENSG00000105393	BABAM1
ENST00000355527	11	71435259	71435264	Nanopore	7.54207	-	Boulias,Koertel,Koh	AAACT	yes	1816	1820	ENSG00000172893	DHCR7
ENST00000407721	11	71435259	71435264	Nanopore	7.54207	-	Boulias,Koertel,Koh	AAACT	yes	1751	1755	ENSG00000172893	DHCR7
ENST00000305885	11	61796466	61796471	Nanopore	7.5409	+	Boulias,Koertel	AGACT	yes	1245	1249	ENSG00000168496	FEN1
ENST00000316448	19	12943996	12944001	Nanopore	7.53376	+		CGAGA	no	1411	1415	ENSG00000179218	CALR
ENST00000586760	19	12943996	12944001	Nanopore	7.53376	+		CGAGA	no	507	511	ENSG00000179218	CALR
ENST00000309268	6	73517750	73517755	Nanopore	7.53008	-		TCAGA	no	1507	1511	ENSG00000156508	EEF1A1
ENST00000316292	6	73517750	73517755	Nanopore	7.53008	-		TCAGA	no	2436	2440	ENSG00000156508	EEF1A1
ENST00000331523	6	73517750	73517755	Nanopore	7.53008	-		TCAGA	no	1689	1693	ENSG00000156508	EEF1A1
ENST00000490569	6	73517750	73517755	Nanopore	7.53008	-		TCAGA	no	1566	1570	ENSG00000156508	EEF1A1
ENST00000491404	6	73517750	73517755	Nanopore	7.53008	-		TCAGA	no	393	397	ENSG00000156508	EEF1A1
ENST00000610520	6	73517750	73517755	Nanopore	7.53008	-		TCAGA	no	1444	1448	ENSG00000156508	EEF1A1
ENST00000615060	6	73517750	73517755	Nanopore	7.53008	-		TCAGA	no	1505	1509	ENSG00000156508	EEF1A1
ENST00000302979	13	27623099	27623104	Nanopore	7.52619	+		TCAGA	no	814	818	ENSG00000186184	POLR1D
ENST00000399696	13	27623099	27623104	Nanopore	7.52619	+		TCAGA	no	316	320	ENSG00000186184	POLR1D
ENST00000647448	13	27623099	27623104	Nanopore	7.52619	+		TCAGA	no	344	348	ENSG00000186184	POLR1D
ENST00000319074	14	23098458	23098463	Nanopore	7.51907	+	Boulias,Koertel	GGACA	yes	917	921	ENSG00000179933	C14orf119
ENST00000397281	7	150373806	150373811	Nanopore	7.51587	+	Boulias,Koertel,Koh	GGACA	yes	3055	3059	ENSG00000214022	REPIN1
ENST00000425389	7	150373806	150373811	Nanopore	7.51587	+	Boulias,Koertel,Koh	GGACA	yes	2644	2648	ENSG00000214022	REPIN1
ENST00000444957	7	150373806	150373811	Nanopore	7.51587	+	Boulias,Koertel,Koh	GGACA	yes	2732	2736	ENSG00000214022	REPIN1
ENST00000479668	7	150373806	150373811	Nanopore	7.51587	+	Boulias,Koertel,Koh	GGACA	yes	2950	2954	ENSG00000214022	REPIN1
ENST00000340857	22	37806314	37806319	Nanopore	7.51007	+	Boulias,Koertel	GGACA	yes	1223	1227	ENSG00000189060	H1F0
ENST00000320849	20	36255693	36255698	Nanopore	7.50107	+	Koertel,Koh	GGACT	yes	1178	1182	ENSG00000131043	AAR2
ENST00000373932	20	36255693	36255698	Nanopore	7.50107	+	Koertel,Koh	GGACT	yes	1450	1454	ENSG00000131043	AAR2
ENST00000277010	9	34635538	34635543	Nanopore	7.49516	-	Boulias,Koertel,Koh	GGACA	yes	851	855	ENSG00000147955	SIGMAR1
ENST00000353468	9	34635538	34635543	Nanopore	7.49516	-	Boulias,Koertel,Koh	GGACA	yes	761	765	ENSG00000147955	SIGMAR1
ENST00000378892	9	34635538	34635543	Nanopore	7.49516	-	Boulias,Koertel,Koh	GGACA	yes	922	926	ENSG00000147955	SIGMAR1
ENST00000461426	9	34635538	34635543	Nanopore	7.49516	-	Boulias,Koertel,Koh	GGACA	yes	893	897	ENSG00000147955	SIGMAR1
ENST00000477726	9	34635538	34635543	Nanopore	7.49516	-	Boulias,Koertel,Koh	GGACA	yes	780	784	ENSG00000147955	SIGMAR1
ENST00000562103	16	1999641	1999646	Nanopore	7.49191	-	Koertel	GGACA	yes	1977	1981	ENSG00000167962	ZNF598
ENST00000562988	16	1999641	1999646	Nanopore	7.49191	-	Koertel	GGACA	yes	1992	1996	ENSG00000167962	ZNF598
ENST00000563630	16	1999641	1999646	Nanopore	7.49191	-	Koertel	GGACA	yes	1979	1983	ENSG00000167962	ZNF598
ENST00000564556	16	1999641	1999646	Nanopore	7.49191	-	Koertel	GGACA	yes	426	430	ENSG00000167962	ZNF598
ENST00000564824	16	1999641	1999646	Nanopore	7.49191	-	Koertel	GGACA	yes	2001	2005	ENSG00000167962	ZNF598
ENST00000565396	16	1999641	1999646	Nanopore	7.49191	-	Koertel	GGACA	yes	2840	2844	ENSG00000167962	ZNF598
ENST00000652647	16	1999641	1999646	Nanopore	7.49191	-	Koertel	GGACA	yes	1972	1976	ENSG00000167962	ZNF598
ENST00000291295	19	46609884	46609889	Nanopore	7.48425	+	Koertel,Koh	GGACT	yes	1381	1385	ENSG00000160014	CALM3
ENST00000486500	19	46609884	46609889	Nanopore	7.48425	+	Koertel,Koh	GGACT	yes	1640	1644	ENSG00000160014	CALM3
ENST00000599839	19	46609884	46609889	Nanopore	7.48425	+	Koertel,Koh	GGACT	yes	1244	1248	ENSG00000160014	CALM3
ENST00000312579	11	65891034	65891039	Nanopore	7.48196	+	Boulias,Koertel,Koh	GGACT	yes	924	928	ENSG00000175602	CCDC85B
ENST00000270812	1	26170766	26170771	Nanopore	7.47892	+	Boulias,Koertel,Koh	GGACT	yes	592	596	ENSG00000142684	ZNF593
ENST00000374266	1	26170766	26170771	Nanopore	7.47892	+	Boulias,Koertel,Koh	GGACT	yes	532	536	ENSG00000142684	ZNF593
ENST00000225969	17	50368153	50368158	Nanopore	7.47776	-		CAAGA	no	395	399	ENSG00000108826	MRPL27
ENST00000442592	17	50368153	50368158	Nanopore	7.47776	-		CAAGA	no	2151	2155	ENSG00000108826	MRPL27
ENST00000503633	17	50368153	50368158	Nanopore	7.47776	-		CAAGA	no	452	456	ENSG00000108826	MRPL27
ENST00000507088	17	50368153	50368158	Nanopore	7.47776	-		CAAGA	no	431	435	ENSG00000108826	MRPL27
ENST00000508200	17	50368153	50368158	Nanopore	7.47776	-		CAAGA	no	343	347	ENSG00000108826	MRPL27
ENST00000511860	17	50368153	50368158	Nanopore	7.47776	-		CAAGA	no	599	603	ENSG00000108826	MRPL27
ENST00000320330	16	29820063	29820068	Nanopore	7.46903	+	Boulias,Koertel	GGACT	yes	1449	1453	ENSG00000280789	PAGR1
ENST00000609618	16	29820063	29820068	Nanopore	7.46903	+	Boulias,Koertel	GGACT	yes	2224	2228	ENSG00000280893
ENST00000269321	17	81868886	81868891	Nanopore	7.46333	-	Boulias,Koertel,Koh	GGACT	yes	667	671	ENSG00000141522	ARHGDIA
ENST00000400721	17	81868886	81868891	Nanopore	7.46333	-	Boulias,Koertel,Koh	GGACT	yes	574	578	ENSG00000141522	ARHGDIA
ENST00000541078	17	81868886	81868891	Nanopore	7.46333	-	Boulias,Koertel,Koh	GGACT	yes	966	970	ENSG00000141522	ARHGDIA
ENST00000580685	17	81868886	81868891	Nanopore	7.46333	-	Boulias,Koertel,Koh	GGACT	yes	676	680	ENSG00000141522	ARHGDIA
ENST00000581876	17	81868886	81868891	Nanopore	7.46333	-	Boulias,Koertel,Koh	GGACT	yes	429	433	ENSG00000141522	ARHGDIA
ENST00000582984	17	81868886	81868891	Nanopore	7.46333	-	Boulias,Koertel,Koh	GGACT	yes	802	806	ENSG00000141522	ARHGDIA
ENST00000583868	17	81868886	81868891	Nanopore	7.46333	-	Boulias,Koertel,Koh	GGACT	yes	555	559	ENSG00000141522	ARHGDIA
ENST00000321751	1	1374215	1374220	Nanopore	7.46154	-	Boulias,Koertel,Koh	GGACT	yes	407	411	ENSG00000175756	AURKAIP1
ENST00000338338	1	1374215	1374220	Nanopore	7.46154	-	Boulias,Koertel,Koh	GGACT	yes	654	658	ENSG00000175756	AURKAIP1
ENST00000338370	1	1374215	1374220	Nanopore	7.46154	-	Boulias,Koertel,Koh	GGACT	yes	679	683	ENSG00000175756	AURKAIP1
ENST00000378853	1	1374215	1374220	Nanopore	7.46154	-	Boulias,Koertel,Koh	GGACT	yes	489	493	ENSG00000175756	AURKAIP1
ENST00000489698	2	240130910	240130915	Nanopore	7.4582	-	Boulias,Koertel	AGACT	yes	553	557	ENSG00000172428	COPS9
ENST00000491765	2	240130910	240130915	Nanopore	7.4582	-	Boulias,Koertel	AGACT	yes	532	536	ENSG00000172428	COPS9
ENST00000607357	2	240130910	240130915	Nanopore	7.4582	-	Boulias,Koertel	AGACT	yes	331	335	ENSG00000172428	COPS9
ENST00000225777	17	78172323	78172328	Nanopore	7.45532	+		AAAGA	no	1122	1126	ENSG00000108639	SYNGR2
ENST00000588282	17	78172323	78172328	Nanopore	7.45532	+		AAAGA	no	1158	1162	ENSG00000108639	SYNGR2
ENST00000589168	17	78172323	78172328	Nanopore	7.45532	+		AAAGA	no	922	926	ENSG00000108639	SYNGR2
ENST00000589711	17	78172323	78172328	Nanopore	7.45532	+		AAAGA	no	838	842	ENSG00000108639	SYNGR2
ENST00000590201	17	78172323	78172328	Nanopore	7.45532	+		AAAGA	no	1036	1040	ENSG00000108639	SYNGR2
ENST00000592456	17	78172323	78172328	Nanopore	7.45532	+		AAAGA	no	2641	2645	ENSG00000108639	SYNGR2
ENST00000367627	1	179095262	179095267	Nanopore	7.45523	+	Boulias,Koertel,Koh	GGACC	yes	1298	1302	ENSG00000186283	TOR3A
ENST00000258770	7	45100226	45100231	Nanopore	7.45165	-	Boulias,Koertel	GGACC	yes	2095	2099	ENSG00000136270	TBRG4
ENST00000361278	7	45100226	45100231	Nanopore	7.45165	-	Boulias,Koertel	GGACC	yes	1786	1790	ENSG00000136270	TBRG4
ENST00000395655	7	45100226	45100231	Nanopore	7.45165	-	Boulias,Koertel	GGACC	yes	2094	2098	ENSG00000136270	TBRG4
ENST00000494076	7	45100226	45100231	Nanopore	7.45165	-	Boulias,Koertel	GGACC	yes	2060	2064	ENSG00000136270	TBRG4
ENST00000495973	7	45100226	45100231	Nanopore	7.45165	-	Boulias,Koertel	GGACC	yes	3279	3283	ENSG00000136270	TBRG4
ENST00000229854	6	52264435	52264440	Nanopore	7.45081	-	Boulias,Koertel,Koh	GGACT	yes	2669	2673	ENSG00000112118	MCM3
ENST00000596288	6	52264435	52264440	Nanopore	7.45081	-	Boulias,Koertel,Koh	GGACT	yes	2738	2742	ENSG00000112118	MCM3
ENST00000616552	6	52264435	52264440	Nanopore	7.45081	-	Boulias,Koertel,Koh	GGACT	yes	2782	2786	ENSG00000112118	MCM3
ENST00000252602	19	17306480	17306485	Nanopore	7.44679	+	Boulias,Koertel,Koh	GGACC	yes	606	610	ENSG00000130312	MRPL34
ENST00000594999	19	17306480	17306485	Nanopore	7.44679	+	Boulias,Koertel,Koh	GGACC	yes	511	515	ENSG00000130312	MRPL34
ENST00000595444	19	17306480	17306485	Nanopore	7.44679	+	Boulias,Koertel,Koh	GGACC	yes	689	693	ENSG00000130312	MRPL34
ENST00000600434	19	17306480	17306485	Nanopore	7.44679	+	Boulias,Koertel,Koh	GGACC	yes	731	735	ENSG00000130312	MRPL34
ENST00000602206	19	17306480	17306485	Nanopore	7.44679	+	Boulias,Koertel,Koh	GGACC	yes	302	306	ENSG00000130312	MRPL34
ENST00000478753	16	30443770	30443775	Nanopore	7.44551	-	Boulias,Koertel,Koh	GGACT	yes	2407	2411	ENSG00000179918	SEPHS2
ENST00000261622	16	87830484	87830489	Nanopore	7.43944	-		GGACT	yes	4090	4094	ENSG00000103257	SLC7A5
ENST00000565644	16	87830484	87830489	Nanopore	7.43944	-		GGACT	yes	3517	3521	ENSG00000103257	SLC7A5
ENST00000219400	16	80976048	80976053	Nanopore	7.4363	-		AAAGA	no	696	700	ENSG00000103121	CMC2
ENST00000486645	16	80976048	80976053	Nanopore	7.4363	-		AAAGA	no	515	519	ENSG00000103121	CMC2
ENST00000561614	16	80976048	80976053	Nanopore	7.4363	-		AAAGA	no	432	436	ENSG00000103121	CMC2
ENST00000563779	16	80976048	80976053	Nanopore	7.4363	-		AAAGA	no	1835	1839	ENSG00000103121	CMC2
ENST00000564249	16	80976048	80976053	Nanopore	7.4363	-		AAAGA	no	690	694	ENSG00000103121	CMC2
ENST00000565650	16	80976048	80976053	Nanopore	7.4363	-		AAAGA	no	546	550	ENSG00000103121	CMC2
ENST00000565914	16	80976048	80976053	Nanopore	7.4363	-		AAAGA	no	478	482	ENSG00000103121	CMC2
ENST00000566047	16	80976048	80976053	Nanopore	7.4363	-		AAAGA	no	409	413	ENSG00000103121	CMC2
ENST00000566231	16	80976048	80976053	Nanopore	7.4363	-		AAAGA	no	401	405	ENSG00000103121	CMC2
ENST00000566918	16	80976048	80976053	Nanopore	7.4363	-		AAAGA	no	353	357	ENSG00000103121	CMC2
ENST00000567593	16	80976048	80976053	Nanopore	7.4363	-		AAAGA	no	802	806	ENSG00000103121	CMC2
ENST00000568228	16	80976048	80976053	Nanopore	7.4363	-		AAAGA	no	763	767	ENSG00000103121	CMC2
ENST00000569187	16	80976048	80976053	Nanopore	7.4363	-		AAAGA	no	363	367	ENSG00000103121	CMC2
ENST00000570086	16	80976048	80976053	Nanopore	7.4363	-		AAAGA	no	555	559	ENSG00000103121	CMC2
ENST00000570195	16	80976048	80976053	Nanopore	7.4363	-		AAAGA	no	620	624	ENSG00000103121	CMC2
ENST00000249289	7	128865579	128865584	Nanopore	7.43535	+	Boulias,Koertel,Koh	GGACT	yes	411	415	ENSG00000128524	ATP6V1F
ENST00000492758	7	128865579	128865584	Nanopore	7.43535	+	Boulias,Koertel,Koh	GGACT	yes	447	451	ENSG00000128524	ATP6V1F
ENST00000254998	20	23354361	23354366	Nanopore	7.43476	+	Koertel,Koh	GGACT	yes	653	657	ENSG00000132661	NXT1
ENST00000542575	19	46787604	46787609	Nanopore	7.43392	-	Boulias,Koh	GGACC	yes	986	990	ENSG00000105281	SLC1A5
ENST00000308018	19	38932843	38932848	Nanopore	7.43212	+	Koertel	GGACC	yes	1031	1035	ENSG00000128626	MRPS12
ENST00000402029	19	38932843	38932848	Nanopore	7.43212	+	Koertel	GGACC	yes	753	757	ENSG00000128626	MRPS12
ENST00000407800	19	38932843	38932848	Nanopore	7.43212	+	Koertel	GGACC	yes	902	906	ENSG00000128626	MRPS12
ENST00000287844	7	151213875	151213880	Nanopore	7.43157	-	Boulias,Koh	GGACA	yes	2131	2135	ENSG00000033050	ABCF2
ENST00000270776	1	10419867	10419872	Nanopore	7.42654	+	Boulias,Koertel,Koh	AGACT	yes	1625	1629	ENSG00000142657	PGD
ENST00000314888	9	35697750	35697755	Nanopore	7.42489	-	Boulias,Koertel	AGACT	yes	7816	7820	ENSG00000137076	TLN1
ENST00000331789	7	5528619	5528624	Nanopore	7.42381	-	Boulias,Koh	GGACT	yes	543	547	ENSG00000075624	ACTB
ENST00000425660	7	5528619	5528624	Nanopore	7.42381	-	Boulias,Koh	GGACT	yes	584	588	ENSG00000075624	ACTB
ENST00000432588	7	5528619	5528624	Nanopore	7.42381	-	Boulias,Koh	GGACT	yes	536	540	ENSG00000075624	ACTB
ENST00000462494	7	5528619	5528624	Nanopore	7.42381	-	Boulias,Koh	GGACT	yes	984	988	ENSG00000075624	ACTB
ENST00000473257	7	5528619	5528624	Nanopore	7.42381	-	Boulias,Koh	GGACT	yes	408	412	ENSG00000075624	ACTB
ENST00000477812	7	5528619	5528624	Nanopore	7.42381	-	Boulias,Koh	GGACT	yes	666	670	ENSG00000075624	ACTB
ENST00000493945	7	5528619	5528624	Nanopore	7.42381	-	Boulias,Koh	GGACT	yes	614	618	ENSG00000075624	ACTB
ENST00000642480	7	5528619	5528624	Nanopore	7.42381	-	Boulias,Koh	GGACT	yes	751	755	ENSG00000075624	ACTB
ENST00000645576	7	5528619	5528624	Nanopore	7.42381	-	Boulias,Koh	GGACT	yes	491	495	ENSG00000075624	ACTB
ENST00000646664	7	5528619	5528624	Nanopore	7.42381	-	Boulias,Koh	GGACT	yes	543	547	ENSG00000075624	ACTB
ENST00000647275	7	5528619	5528624	Nanopore	7.42381	-	Boulias,Koh	GGACT	yes	177	181	ENSG00000075624	ACTB
ENST00000309311	19	3976558	3976563	Nanopore	7.41917	-		CAAAT	no	2651	2655	ENSG00000167658	EEF2
ENST00000253063	1	28281040	28281045	Nanopore	7.41704	+	Boulias,Koertel,Koh	GGACC	yes	2012	2016	ENSG00000130766	SESN2
ENST00000216780	14	24103840	24103845	Nanopore	7.41383	+	Boulias,Koertel,Koh	GGACT	yes	2068	2072	ENSG00000100889	PCK2
ENST00000545054	14	24103840	24103845	Nanopore	7.41383	+	Boulias,Koertel,Koh	GGACT	yes	2316	2320	ENSG00000100889	PCK2
ENST00000558096	14	24103840	24103845	Nanopore	7.41383	+	Boulias,Koertel,Koh	GGACT	yes	2144	2148	ENSG00000100889	PCK2
ENST00000561286	14	24103840	24103845	Nanopore	7.41383	+	Boulias,Koertel,Koh	GGACT	yes	1729	1733	ENSG00000100889	PCK2
ENST00000323146	5	140567224	140567229	Nanopore	7.41145	+	Boulias,Koertel,Koh	GGACC	yes	791	795	ENSG00000176087	SLC35A4
ENST00000514199	5	140567224	140567229	Nanopore	7.41145	+	Boulias,Koertel,Koh	GGACC	yes	1742	1746	ENSG00000176087	SLC35A4
ENST00000612662	5	140567224	140567229	Nanopore	7.41145	+	Boulias,Koertel,Koh	GGACC	yes	784	788	ENSG00000176087	SLC35A4
	10	96750906	96750911	Nanopore	7.41035	+		AAAGA	no	-1	-1
ENST00000311052	16	8855123	8855128	Nanopore	7.40297	-		GGAGA	no	528	532	ENSG00000153048	CARHSP1
ENST00000396593	16	8855123	8855128	Nanopore	7.40297	-		GGAGA	no	840	844	ENSG00000153048	CARHSP1
ENST00000561530	16	8855123	8855128	Nanopore	7.40297	-		GGAGA	no	522	526	ENSG00000153048	CARHSP1
ENST00000567554	16	8855123	8855128	Nanopore	7.40297	-		GGAGA	no	535	539	ENSG00000153048	CARHSP1
ENST00000610831	16	8855123	8855128	Nanopore	7.40297	-		GGAGA	no	656	660	ENSG00000153048	CARHSP1
ENST00000611932	16	8855123	8855128	Nanopore	7.40297	-		GGAGA	no	648	652	ENSG00000153048	CARHSP1
ENST00000614449	16	8855123	8855128	Nanopore	7.40297	-		GGAGA	no	746	750	ENSG00000153048	CARHSP1
ENST00000618335	16	8855123	8855128	Nanopore	7.40297	-		GGAGA	no	787	791	ENSG00000153048	CARHSP1
ENST00000619881	16	8855123	8855128	Nanopore	7.40297	-		GGAGA	no	664	668	ENSG00000153048	CARHSP1
ENST00000261622	16	87831149	87831154	Nanopore	7.40013	-	Boulias,Koertel,Koh	TGACT	yes	3425	3429	ENSG00000103257	SLC7A5
ENST00000565644	16	87831149	87831154	Nanopore	7.40013	-	Boulias,Koertel,Koh	TGACT	yes	2852	2856	ENSG00000103257	SLC7A5
ENST00000215574	19	541593	541598	Nanopore	7.3983	+	Boulias,Koertel,Koh	GGACC	yes	925	929	ENSG00000099804	CDC34
ENST00000586283	19	541593	541598	Nanopore	7.3983	+	Boulias,Koertel,Koh	GGACC	yes	649	653	ENSG00000099804	CDC34
ENST00000593036	19	541593	541598	Nanopore	7.3983	+	Boulias,Koertel,Koh	GGACC	yes	292	296	ENSG00000099804	CDC34
ENST00000606065	19	541593	541598	Nanopore	7.3983	+	Boulias,Koertel,Koh	GGACC	yes	569	573	ENSG00000099804	CDC34
ENST00000606400	19	541593	541598	Nanopore	7.3983	+	Boulias,Koertel,Koh	GGACC	yes	451	455	ENSG00000099804	CDC34
ENST00000252102	5	140645532	140645537	Nanopore	7.39572	-	Boulias	GGACT	yes	552	556	ENSG00000131495	NDUFA2
ENST00000502960	5	140645532	140645537	Nanopore	7.39572	-	Boulias	GGACT	yes	658	662	ENSG00000131495	NDUFA2
ENST00000512088	5	140645532	140645537	Nanopore	7.39572	-	Boulias	GGACT	yes	459	463	ENSG00000131495	NDUFA2
ENST00000229854	6	52264363	52264368	Nanopore	7.3885	-	Boulias,Koertel,Koh	GGACA	yes	2741	2745	ENSG00000112118	MCM3
ENST00000596288	6	52264363	52264368	Nanopore	7.3885	-	Boulias,Koertel,Koh	GGACA	yes	2810	2814	ENSG00000112118	MCM3
ENST00000616552	6	52264363	52264368	Nanopore	7.3885	-	Boulias,Koertel,Koh	GGACA	yes	2854	2858	ENSG00000112118	MCM3
ENST00000233143	2	84906587	84906592	Nanopore	7.38485	+	Boulias,Koertel	GGACT	yes	378	382	ENSG00000034510	TMSB10
ENST00000236957	2	206162837	206162842	Nanopore	7.38468	+		GGACT	yes	754	758	ENSG00000114942	EEF1B2
ENST00000392221	2	206162837	206162842	Nanopore	7.38468	+		GGACT	yes	791	795	ENSG00000114942	EEF1B2
ENST00000392222	2	206162837	206162842	Nanopore	7.38468	+		GGACT	yes	718	722	ENSG00000114942	EEF1B2
ENST00000482103	2	206162837	206162842	Nanopore	7.38468	+		GGACT	yes	497	501	ENSG00000114942	EEF1B2
ENST00000479907	7	149224568	149224573	Nanopore	7.38268	+	Boulias,Koertel,Koh	GGACC	yes	1721	1725	ENSG00000170265	ZNF282
ENST00000610704	7	149224568	149224573	Nanopore	7.38268	+	Boulias,Koertel,Koh	GGACC	yes	1982	1986	ENSG00000170265	ZNF282
ENST00000302533	12	55901888	55901893	Nanopore	7.37887	-	Koertel,Koh	GGACT	yes	684	688	ENSG00000170473	PYM1
ENST00000398213	12	55901888	55901893	Nanopore	7.37887	-	Koertel,Koh	GGACT	yes	594	598	ENSG00000170473	PYM1
ENST00000408946	12	55901888	55901893	Nanopore	7.37887	-	Koertel,Koh	GGACT	yes	727	731	ENSG00000170473	PYM1
ENST00000343304	1	46278902	46278907	Nanopore	7.37328	-	Boulias	GGACT	yes	2441	2445	ENSG00000132128	LRRC41
ENST00000472710	1	46278902	46278907	Nanopore	7.37328	-	Boulias	GGACT	yes	3952	3956	ENSG00000132128	LRRC41
ENST00000615587	1	46278902	46278907	Nanopore	7.37328	-	Boulias	GGACT	yes	2338	2342	ENSG00000132128	LRRC41
ENST00000617190	1	46278902	46278907	Nanopore	7.37328	-	Boulias	GGACT	yes	2683	2687	ENSG00000132128	LRRC41
ENST00000354464	14	24180343	24180348	Nanopore	7.35212	-		TGAGA	no	3369	3373	ENSG00000196497	IPO4
ENST00000558046	14	24180343	24180348	Nanopore	7.35212	-		TGAGA	no	3318	3322	ENSG00000196497	IPO4
ENST00000558780	14	24180343	24180348	Nanopore	7.35212	-		TGAGA	no	3412	3416	ENSG00000196497	IPO4
ENST00000559588	14	24180343	24180348	Nanopore	7.35212	-		TGAGA	no	3494	3498	ENSG00000196497	IPO4
ENST00000560155	14	24180343	24180348	Nanopore	7.35212	-		TGAGA	no	3442	3446	ENSG00000196497	IPO4
ENST00000560798	14	24180343	24180348	Nanopore	7.35212	-		TGAGA	no	3453	3457	ENSG00000196497	IPO4
ENST00000561090	14	24180343	24180348	Nanopore	7.35212	-		TGAGA	no	3503	3507	ENSG00000196497	IPO4
ENST00000561462	14	24180343	24180348	Nanopore	7.35212	-		TGAGA	no	1736	1740	ENSG00000196497	IPO4
ENST00000371756	9	135933288	135933293	Nanopore	7.35211	-	Boulias,Koertel,Koh	GGACT	yes	1543	1547	ENSG00000130560	UBAC1
ENST00000489050	9	135933288	135933293	Nanopore	7.35211	-	Boulias,Koertel,Koh	GGACT	yes	613	617	ENSG00000130560	UBAC1
ENST00000248975	22	31956674	31956679	Nanopore	7.34744	+	Boulias,Koertel,Koh	GGACA	yes	823	827	ENSG00000128245	YWHAH
ENST00000397492	22	31956674	31956679	Nanopore	7.34744	+	Boulias,Koertel,Koh	GGACA	yes	951	955	ENSG00000128245	YWHAH
ENST00000471374	22	31956674	31956679	Nanopore	7.34744	+	Boulias,Koertel,Koh	GGACA	yes	807	811	ENSG00000128245	YWHAH
ENST00000348968	3	47846442	47846447	Nanopore	7.34732	+	Boulias,Koertel,Koh	GGACA	yes	1707	1711	ENSG00000132153	DHX30
ENST00000395745	3	47846442	47846447	Nanopore	7.34732	+	Boulias,Koertel,Koh	GGACA	yes	1601	1605	ENSG00000132153	DHX30
ENST00000445061	3	47846442	47846447	Nanopore	7.34732	+	Boulias,Koertel,Koh	GGACA	yes	1568	1572	ENSG00000132153	DHX30
ENST00000446256	3	47846442	47846447	Nanopore	7.34732	+	Boulias,Koertel,Koh	GGACA	yes	1371	1375	ENSG00000132153	DHX30
ENST00000457607	3	47846442	47846447	Nanopore	7.34732	+	Boulias,Koertel,Koh	GGACA	yes	1467	1471	ENSG00000132153	DHX30
ENST00000619982	3	47846442	47846447	Nanopore	7.34732	+	Boulias,Koertel,Koh	GGACA	yes	1285	1289	ENSG00000132153	DHX30
ENST00000301019	16	88808294	88808299	Nanopore	7.34691	+	Boulias,Koertel,Koh	GGACA	yes	1701	1705	ENSG00000167513	CDT1
ENST00000398846	11	65044522	65044527	Nanopore	7.34245	+	Boulias,Koertel,Koh	GGACC	yes	1262	1266	ENSG00000168061	SAC3D1
ENST00000528109	11	65044522	65044527	Nanopore	7.34245	+	Boulias,Koertel,Koh	GGACC	yes	1213	1217	ENSG00000168061	SAC3D1
ENST00000529996	11	65044522	65044527	Nanopore	7.34245	+	Boulias,Koertel,Koh	GGACC	yes	1061	1065	ENSG00000168061	SAC3D1
ENST00000530213	11	65044522	65044527	Nanopore	7.34245	+	Boulias,Koertel,Koh	GGACC	yes	1258	1262	ENSG00000168061	SAC3D1
ENST00000531072	11	65044522	65044527	Nanopore	7.34245	+	Boulias,Koertel,Koh	GGACC	yes	1086	1090	ENSG00000168061	SAC3D1
ENST00000533017	11	65044522	65044527	Nanopore	7.34245	+	Boulias,Koertel,Koh	GGACC	yes	605	609	ENSG00000168061	SAC3D1
ENST00000652489	11	65044522	65044527	Nanopore	7.34245	+	Boulias,Koertel,Koh	GGACC	yes	956	960	ENSG00000168061	SAC3D1
ENST00000356244	22	41245762	41245767	Nanopore	7.34015	-	Boulias,Koertel,Koh	GGACC	yes	2904	2908	ENSG00000100401	RANGAP1
ENST00000405486	22	41245762	41245767	Nanopore	7.34015	-	Boulias,Koertel,Koh	GGACC	yes	3313	3317	ENSG00000100401	RANGAP1
ENST00000455915	22	41245762	41245767	Nanopore	7.34015	-	Boulias,Koertel,Koh	GGACC	yes	4070	4074	ENSG00000100401	RANGAP1
ENST00000340384	9	137242708	137242713	Nanopore	7.33853	+		TGAAC	no	565	569	ENSG00000188229	TUBB4B
ENST00000604929	9	137242708	137242713	Nanopore	7.33853	+		TGAAC	no	1038	1042	ENSG00000188229	TUBB4B
ENST00000302165	19	45884456	45884461	Nanopore	7.33762	-	Boulias,Koertel	GGACC	yes	1681	1685	ENSG00000170604	IRF2BP1
ENST00000331569	8	37698638	37698643	Nanopore	7.33054	+	Boulias,Koertel	AGACT	yes	1936	1940	ENSG00000183779	ZNF703
ENST00000361564	4	108667419	108667424	Nanopore	7.3292	+	Koertel,Koh	GGACT	yes	662	666	ENSG00000198856	OSTC
ENST00000613215	4	108667419	108667424	Nanopore	7.3292	+	Koertel,Koh	GGACT	yes	478	482	ENSG00000198856	OSTC
ENST00000347512	19	5691614	5691619	Nanopore	7.32818	+	Boulias	AGACT	yes	347	351	ENSG00000130255	RPL36
ENST00000394580	19	5691614	5691619	Nanopore	7.32818	+	Boulias	AGACT	yes	504	508	ENSG00000130255	RPL36
ENST00000577222	19	5691614	5691619	Nanopore	7.32818	+	Boulias	AGACT	yes	856	860	ENSG00000130255	RPL36
ENST00000579446	19	5691614	5691619	Nanopore	7.32818	+	Boulias	AGACT	yes	414	418	ENSG00000130255	RPL36
ENST00000579649	19	5691614	5691619	Nanopore	7.32818	+	Boulias	AGACT	yes	397	401	ENSG00000130255	RPL36
ENST00000309594	13	21177290	21177295	Nanopore	7.32742	+		TGAAA	no	440	444	ENSG00000173141	MRPL57
ENST00000219700	16	4508083	4508088	Nanopore	7.32656	+	Boulias,Koertel	GGACA	yes	656	660	ENSG00000103415	HMOX2
ENST00000398595	16	4508083	4508088	Nanopore	7.32656	+	Boulias,Koertel	GGACA	yes	1124	1128	ENSG00000103415	HMOX2
ENST00000406590	16	4508083	4508088	Nanopore	7.32656	+	Boulias,Koertel	GGACA	yes	762	766	ENSG00000103415	HMOX2
ENST00000414777	16	4508083	4508088	Nanopore	7.32656	+	Boulias,Koertel	GGACA	yes	787	791	ENSG00000103415	HMOX2
ENST00000458134	16	4508083	4508088	Nanopore	7.32656	+	Boulias,Koertel	GGACA	yes	883	887	ENSG00000103415	HMOX2
ENST00000570445	16	4508083	4508088	Nanopore	7.32656	+	Boulias,Koertel	GGACA	yes	764	768	ENSG00000103415	HMOX2
ENST00000570622	16	4508083	4508088	Nanopore	7.32656	+	Boulias,Koertel	GGACA	yes	26	30	ENSG00000103415	HMOX2
ENST00000570646	16	4508083	4508088	Nanopore	7.32656	+	Boulias,Koertel	GGACA	yes	707	711	ENSG00000103415	HMOX2
ENST00000575051	16	4508083	4508088	Nanopore	7.32656	+	Boulias,Koertel	GGACA	yes	775	779	ENSG00000103415	HMOX2
[truncated: 659,102+ more rows]
