# Supplementary material for: RNA modification mapping with JACUSA2
Source: Genome Biol. 2022 May 16;23:115. doi: 10.1186/s13059-022-02676-0 (PMC9109409; doi:10.1186/s13059-022-02676-0)
Supplement: Supplementary file 5 — Additional file 5 Table S4 (XLSX). Ψ target site predictions from CMC rt-arrest assay [21]. [file 13059_2022_2676_MOESM5_ESM.xlsx]

## Sheet: rRNA
ID
