# Supplementary material for: RNA modification mapping with JACUSA2
Source: Genome Biol. 2022 May 16;23:115. doi: 10.1186/s13059-022-02676-0 (PMC9109409; doi:10.1186/s13059-022-02676-0)
Supplement: Supplementary file 6 — Additional file 6 Table S5 (XLSX). Ψ target site predictions from Nanopore direct human 18S rRNA sequencing. [file 13059_2022_2676_MOESM6_ESM.xlsx]

## Sheet: rRNA.Nanopore
ID	Exp1Call2Score_3	Exp1DeletionScore_3	Exp1InsertionScore_3	TrueLabel	Context	Level	UMAP1	UMAP2	SumOfScores
NR_003286_RNA18SN5:1801_1806:+	26.18	17.63	16.86	Um	CUUmGA	86	-1.64095	6.77367	60.67
NR_003286_RNA18SN5:1235_1240:+	25.63	14.59	17.43	psU	GCpsUUA	97	-1.26168	6.88755	57.65
NR_003286_RNA18SN5:624_629:+	24.39	17.2	15.98	Um	GGUmAA	99	-1.57657	6.82856	57.57
NR_003286_RNA18SN5:508_513:+	23.93	16.48	15.49	U	GmGUAmG	0	-1.44205	6.85904	55.9
NR_003286_RNA18SN5:797_802:+	26.17	15.47	13.56	U	GUmUpsUA	0	-1.99362	6.33266	55.2
NR_003286_RNA18SN5:1174_1179:+	25.75	12.33	17.08	psU	GGpsUUG	100	-1.06732	6.68945	55.16
NR_003286_RNA18SN5:1489_1494:+	22.31	17.26	15.41	U	GmGUCU	0	-1.57671	6.67963	54.98
NR_003286_RNA18SN5:1171_1176:+	26.59	10.35	17.98	psU	UApsUGG	100	-0.937837	6.64833	54.92
NR_003286_RNA18SN5:98_103:+	23.96	14.84	16	U	AmUUAA	0	-1.46469	6.84568	54.8
NR_003286_RNA18SN5:1364_1369:+	25.79	14.35	14.62	psU	GGpsUUA	98	-1.65874	6.60943	54.76
NR_003286_RNA18SN5:796_801:+	25.48	17.34	11.64	Um	CmGUmUpsU	98	-2.06942	5.87039	54.46
NR_003286_RNA18SN5:1053_1058:+	26.44	14.03	13.79	psU	GApsUCA	93	-1.89531	6.42789	54.26
NR_003286_RNA18SN5:1323_1328:+	24.29	12.67	17.27	Um	GGUmGGm	100	-1.02304	6.8315	54.23
NR_003286_RNA18SN5:117_122:+	24.7	13.99	15.47	U	CpsUUUmG	0	-1.41926	6.80195	54.16
NR_003286_RNA18SN5:1442_1447:+	26.4	15.04	12.72	psU	CUpsUAGm	90	-1.9801	6.31077	54.16
NR_003286_RNA18SN5:798_803:+	25.73	15.11	12.48	psU	UmUpsUAC	100	-2.04816	6.27935	53.32
NR_003286_RNA18SN5:819_824:+	24.57	16.99	11.74	psU	UGpsUUC	99	-2.00936	5.8172	53.3
NR_003286_RNA18SN5:812_817:+	27.35	15.48	10.14	psU	ApsUpsUAG	100	-2.16743	6.08988	52.97
NR_003286_RNA18SN5:1800_1805:+	25.34	15.87	11.49	U	ACUUmG	0	-2.11163	6.02206	52.7
NR_003286_RNA18SN5:90_95:+	24.51	14.74	13.42	psU	AApsUGG	87	-1.84715	6.32966	52.67
NR_003286_RNA18SN5:116_121:+	24.33	13.33	15	psU	CCpsUUUm	94	-1.29966	6.62747	52.66
NR_003286_RNA18SN5:118_123:+	25.16	14.55	12.11	Um	psUUUmGG	98	-1.86933	6.24116	51.82
NR_003286_RNA18SN5:94_99:+	22.36	14.56	14.82	U	GCUCAm	0	-1.48293	6.36681	51.74
NR_003286_RNA18SN5:1640_1645:+	22.7	17.32	11.69	psU	AUpsUCC	96	-1.86974	5.6322	51.71
NR_003286_RNA18SN5:1687_1692:+	21.02	16.85	13.79	U	CCUUpsU	0	-1.61185	6.14898	51.66
NR_003286_RNA18SN5:511_516:+	21.78	14.51	14.61	U	AmGUGA	0	-1.42159	6.35352	50.9
NR_003286_RNA18SN5:863_868:+	22.72	15.18	12.91	psU	AApsUGmG	88	-1.55964	5.92777	50.81
NR_003286_RNA18SN5:1622_1627:+	25.5	18.8	6.41	psU	AUpsUCC	79	-1.57963	4.61595	50.71
NR_003286_RNA18SN5:207_212:+	23.08	16.49	10.99	psU	GApsUGC	83	-1.83142	5.53599	50.56
NR_003286_RNA18SN5:915_920:+	24.11	10.04	16.16	psU	AUpsUAA	42	-0.708545	6.41644	50.31
NR_003286_RNA18SN5:811_816:+	23.21	14.73	12.27	psU	AApsUpsUA	100	-1.61969	5.8773	50.21
NR_003286_RNA18SN5:820_825:+	22.3	16.8	10.88	U	GpsUUCA	0	-1.94424	5.54341	49.98
NR_003286_RNA18SN5:1175_1180:+	21.46	13.22	15.19	U	GpsUUGC	0	-1.1131	6.36384	49.87
NR_003286_RNA18SN5:1439_1444:+	24.18	11.46	14.09	Um	CUUmCU	78	-0.839039	6.18702	49.73
NR_003286_RNA18SN5:1236_1241:+	22.21	14.02	13.39	U	CpsUUAA	0	-1.33761	6.14526	49.62
NR_003286_RNA18SN5:1344_1349:+	26.89	7.09	15.62	psU	GUpsUGG	98	-0.607362	6.3201	49.6
NR_003286_RNA18SN5:860_865:+	22.64	16.17	10.79	psU	AApsUAA	95	-1.80444	5.54015	49.6
NR_003286_RNA18SN5:678_683:+	23.12	14.66	11.11	psU	AGpsUUGm	67	-1.47216	5.71713	48.89
NR_003286_RNA18SN5:1691_1696:+	21.34	17.94	9.36	U	psUGUAC	0	-1.69951	5.14996	48.64
NR_003286_RNA18SN5:102_107:+	25	12.67	10.86	psU	AApsUCA	99	-1.03672	5.64992	48.53
NR_003286_RNA18SN5:1621_1626:+	21.04	17.87	9.61	U	UAUpsUC	0	-1.72942	5.20772	48.52
NR_003286_RNA18SN5:646_651:+	22.43	14.39	11.67	psU	UApsUApsU	93	-1.44669	5.6858	48.49
NR_003286_RNA18SN5:1043_1048:+	24.17	12.17	11.95	psU	GpsUpsUCG	100	-0.958497	5.63159	48.29
NR_003286_RNA18SN5:160_165:+	22.46	11.2	14.38	U	UCUAG	0	-0.785712	6.21853	48.04
NR_003286_RNA18SN5:23_28:+	21.3	12.77	13.96	U	CAUAmU	0	-1.16537	6.24135	48.03
NR_003286_RNA18SN5:1286_1291:+	23.67	9.31	14.96	U	AUmUGA	0	-0.523384	6.16624	47.94
NR_003286_RNA18SN5:1639_1644:+	26.32	16.74	4.02	U	AAUpsUC	0	-1.50578	4.18981	47.08
NR_003286_RNA18SN5:588_593:+	23.08	11.89	12.03	U	GAmUCC	0	-1.03376	5.74227	47
NR_003286_RNA18SN5:1326_1331:+	17.88	12.01	16.58	U	GGmUGC	0	0.552827	4.73359	46.47
NR_003286_RNA18SN5:106_111:+	21.87	13.14	11.35	psU	AGpsUUA	99	-1.14954	5.59246	46.36
NR_003286_RNA18SN5:215_220:+	23.55	13.23	9.49	psU	CApsUUU	100	-1.14867	5.09768	46.27
NR_003286_RNA18SN5:1241_1246:+	25.73	8.16	12.18	psU	UUpsUGA	100	-0.513818	5.95439	46.07
NR_003286_RNA18SN5:1365_1370:+	22.76	11.59	11.72	U	GpsUUAA	0	-0.885342	5.74775	46.07
NR_003286_RNA18SN5:169_174:+	18.37	15.3	11.67	Um	AAUmACm	96	0.707662	3.92451	45.34
NR_003286_RNA18SN5:627_632:+	22.03	7.93	14.75	U	AAUUC	0	-0.116382	5.87406	44.71
NR_003286_RNA18SN5:683_688:+	22.62	13.82	8.23	psU	GApsUCND	95	-1.1693	4.43612	44.67
NR_003286_RNA18SN5:1688_1693:+	20.2	12.2	12.11	U	CUUpsUG	0	0.198246	4.75829	44.51
NR_003286_RNA18SN5:1245_1250:+	24.7	13.11	6.41	m1acp3psU	ACm1acp3psUCA	100	-1.39452	4.22562	44.22
NR_003286_RNA18SN5:1229_1234:+	25.95	12.66	5.51	psU	CCpsUGC	98	-1.51221	4.12139	44.12
NR_003286_RNA18SN5:648_653:+	24.19	14.81	5.06	psU	psUApsUUA	93	-1.44313	4.14643	44.06
NR_003286_RNA18SN5:1361_1366:+	19.42	15.98	8.53	U	UCUGG	0	-0.969366	4.19588	43.93
NR_003286_RNA18SN5:965_970:+	17.74	12.3	13.86	U	psUCUUG	0	0.749899	4.42732	43.9
NR_003286_RNA18SN5:31_36:+	20.47	14.05	9.21	psU	UGpsUCpsU	100	-0.90895	4.29681	43.73
NR_003286_RNA18SN5:1689_1694:+	22.15	11.09	10.4	psU	UUpsUGU	98	-0.78475	5.35444	43.64
NR_003286_RNA18SN5:403_408:+	24.95	8.99	9.65	psU	GGpsUGA	87	-0.578411	5.68015	43.59
NR_003286_RNA18SN5:293_298:+	22.13	15.09	6.36	psU	UCpsUAG	25	-1.26522	4.02206	43.58
NR_003286_RNA18SN5:963_968:+	25.91	6.74	10.7	psU	AUpsUCU	89	-0.488186	5.89031	43.35
NR_003286_RNA18SN5:1674_1679:+	20.95	17.17	5.11	U	AUUAmA	0	-1.30017	4.06489	43.23
NR_003286_RNA18SN5:173_178:+	16.39	14	12.53	U	CmAUGC	0	0.948947	3.81472	42.92
NR_003286_RNA18SN5:351_356:+	20.68	15.03	6.81	Um	UCUmGC	20	-1.02616	4.00346	42.52
NR_003286_RNA18SN5:25_30:+	20.16	10.4	11.86	U	UAmUGC	0	0.263054	4.85705	42.42
NR_003286_RNA18SN5:1340_1345:+	19.52	12.4	10.43	U	CUUAG	0	0.211879	4.22422	42.35
NR_003286_RNA18SN5:1827_1832:+	18.46	12.94	10.89	U	CGUAm6A	0	0.532617	4.00244	42.29
NR_003286_RNA18SN5:1240_1245:+	17.82	9.81	14.6	U	AUUpsUG	0	0.526662	4.92329	42.23
NR_003286_RNA18SN5:216_221:+	19.68	8.94	13.45	U	ApsUUUA	0	0.383	5.07887	42.07
NR_003286_RNA18SN5:801_806:+	18.77	11.06	12.11	U	ACUUU	0	0.487224	4.63078	41.94
NR_003286_RNA18SN5:1336_1341:+	13.48	13.9	14.13	U	ac4CGUUC	0	1.38393	3.29171	41.51
NR_003286_RNA18SN5:1359_1364:+	18	13.17	10.31	U	UGUCU	0	0.428849	4.01045	41.48
NR_003286_RNA18SN5:97_102:+	16.53	13.51	11.41	U	CAmUUA	0	0.957185	3.83042	41.45
NR_003286_RNA18SN5:121_126:+	17.59	11.42	12.2	U	GGUCG	0	0.636046	4.39111	41.21
NR_003286_RNA18SN5:1805_1810:+	18.12	6.89	15.91	U	ACUAU	0	0.484378	5.1839	40.92
NR_003286_RNA18SN5:1285_1290:+	17.59	12.18	10.75	Um	GAUmUG	98	0.57549	3.95938	40.52
NR_003286_RNA18SN5:1441_1446:+	24.89	15.19	0.28	U	UmCUpsUA	0	-1.40626	3.80803	40.36
NR_003286_RNA18SN5:33_38:+	22.55	11.74	6.06	psU	psUCpsUCA	82	-1.40261	3.96612	40.35
NR_003286_RNA18SN5:604_609:+	18.13	11.33	10.67	U	AGUCpsU	0	0.41053	4.11281	40.13
NR_003286_RNA18SN5:574_579:+	18.75	11.83	9.54	U	AAmUCC	0	0.128913	4.05872	40.12
NR_003286_RNA18SN5:485_490:+	15.67	13.19	11.21	U	AUUAC	0	1.06747	3.59504	40.07
NR_003286_RNA18SN5:113_118:+	19.78	8.76	11.52	Um	GUUmCC	98	0.300181	5.01674	40.06
NR_003286_RNA18SN5:1387_1392:+	16.25	12.81	10.98	U	ACUCmU	0	0.898928	3.76704	40.04
NR_003286_RNA18SN5:1337_1342:+	13.63	14.22	11.88	U	GUUCU	0	1.32123	3.30026	39.73
NR_003286_RNA18SN5:29_34:+	21.67	10.64	7.39	U	CUUGpsU	0	-0.903543	4.14898	39.7
NR_003286_RNA18SN5:1343_1348:+	21.84	5.78	12.07	U	AGUpsUG	0	0.0398437	5.50869	39.69
NR_003286_RNA18SN5:1035_1040:+	18.24	11.75	9.57	U	AGUCG	0	0.166053	3.93487	39.56
NR_003286_RNA18SN5:166_171:+	15.98	11.24	12	U	GCUAA	0	0.864797	3.84782	39.22
NR_003286_RNA18SN5:1438_1443:+	19.25	12.96	6.96	U	ACUUmC	0	-0.594459	3.67351	39.17
NR_003286_RNA18SN5:107_112:+	22.76	2.25	14.14	U	GpsUUAU	0	-0.0152128	5.61525	39.15
NR_003286_RNA18SN5:1491_1496:+	18.61	12.69	7.77	U	UCUGU	0	-0.403922	3.63181	39.07
NR_003286_RNA18SN5:1711_1716:+	13.15	13.25	12.38	U	ACUAC	0	1.43199	3.28141	38.78
NR_003286_RNA18SN5:424_429:+	21.54	14.01	2.88	U	GAUUmC	0	-1.32975	3.41607	38.43
NR_003286_RNA18SN5:663_668:+	18.16	14.02	6.24	U	AGUUAm	0	-0.755051	3.37712	38.42
NR_003286_RNA18SN5:521_526:+	17.18	11.45	9.61	U	AAUAA	0	0.410233	3.79907	38.24
NR_003286_RNA18SN5:568_573:+	14.49	15.82	7.92	U	ACUpsUU	0	0.807129	3.14419	38.23
NR_003286_RNA18SN5:484_489:+	15.44	12.81	9.89	U	AAUUA	0	0.929867	3.42648	38.14
NR_003286_RNA18SN5:639_644:+	11.39	14.46	12.2	U	AAUAGm	0	1.44893	3.14955	38.05
NR_003286_RNA18SN5:349_354:+	17.87	14.53	5.52	U	CGUCUm	0	-0.700766	3.41096	37.92
NR_003286_RNA18SN5:1841_1846:+	11.74	13.37	12.67	U	ac4CGUAG	0	1.42037	3.30388	37.78
NR_003286_RNA18SN5:1078_1083:+	22.09	7.59	7.77	psU	CApsUAA	94	-0.626706	4.54643	37.45
NR_003286_RNA18SN5:802_807:+	15.37	11	10.99	U	CUUUG	0	0.883211	3.50113	37.36
NR_003286_RNA18SN5:1330_1335:+	16.45	13.28	7.59	U	CAUGG	0	-0.276154	3.41334	37.32
NR_003286_RNA18SN5:1673_1678:+	18.78	11.8	6.69	U	GAUUAm	0	-0.528034	3.70463	37.27
NR_003286_RNA18SN5:628_633:+	17.82	11.66	7.41	U	AUUCC	0	-0.350287	3.67465	36.89
NR_003286_RNA18SN5:675_680:+	17	6.99	12.9	U	CGUAG	0	0.552969	5.10806	36.89
NR_003286_RNA18SN5:569_574:+	14.74	12.94	9.08	psU	CUpsUUA	97	0.906554	3.18169	36.76
NR_003286_RNA18SN5:664_669:+	18.99	17.68	0.05	U	GUUAmA	0	-1.1102	2.98638	36.72
NR_003286_RNA18SN5:1042_1047:+	22.84	9.82	3.65	psU	GGpsUpsUC	92	-1.55583	3.55329	36.31
NR_003286_RNA18SN5:217_222:+	16.66	9.84	9.73	U	psUUUAU	0	0.503001	3.52595	36.23
NR_003286_RNA18SN5:157_162:+	18.85	9.93	7.32	U	AAmUUC	0	-0.353018	3.69818	36.1
NR_003286_RNA18SN5:1619_1624:+	13.2	12.8	9.94	U	AUUAU	0	1.15124	3.08332	35.94
NR_003286_RNA18SN5:1368_1373:+	13.67	12.12	9.74	U	AAUUC	0	1.10583	3.04772	35.53
NR_003286_RNA18SN5:962_967:+	13.64	7.72	13.89	U	AAUpsUC	0	1.78802	0.780679	35.25
NR_003286_RNA18SN5:606_611:+	25.55	8.56	1.08	psU	UCpsUGG	90	-1.56986	3.55238	35.19
NR_003286_RNA18SN5:1320_1325:+	14.04	12.49	8.55	U	GGUGG	0	1.02192	2.91399	35.08
NR_003286_RNA18SN5:28_33:+	13.43	10.91	10.69	U	GCUUG	0	1.07815	2.90517	35.03
NR_003286_RNA18SN5:644_649:+	15.94	13.65	4.85	U	CGUApsU	0	-0.661368	2.99588	34.44
NR_003286_RNA18SN5:679_684:+	18.68	15.69	0.04	U	GpsUUGmG	0	-1.13748	2.84528	34.41
NR_003286_RNA18SN5:1704_1709:+	15.71	10.11	8.22	U	CGUCG	0	0.725144	1.67181	34.04
NR_003286_RNA18SN5:570_575:+	22.13	11.69	0.02	U	UpsUUAA	0	-1.47038	3.23387	33.84
NR_003286_RNA18SN5:112_117:+	19.49	3.91	10.41	U	GGUUmC	0	2.26546	0.915953	33.81
NR_003286_RNA18SN5:158_163:+	22.28	10.96	0.11	U	AmUUCU	0	-1.5418	3.32154	33.35
NR_003286_RNA18SN5:1845_1850:+	16.24	12.53	4.33	U	GGUGm62A	0	-0.731553	2.91238	33.1
NR_003286_RNA18SN5:1239_1244:+	17.76	13.21	2.06	U	AAUUpsU	0	-1.09896	2.79006	33.03
NR_003286_RNA18SN5:868_873:+	18.73	13.39	0.85	U	AAUAG	0	-1.22687	2.94846	32.97
NR_003286_RNA18SN5:894_899:+	14.34	9.45	9.08	psU	GUpsUUU	23	0.942869	1.50283	32.87
NR_003286_RNA18SN5:458_463:+	16.9	3.29	12.61	U	CAUCmC	0	2.19922	0.751972	32.8
NR_003286_RNA18SN5:658_663:+	10.28	10.38	12.14	U	GCUGC	0	1.53121	0.355766	32.8
NR_003286_RNA18SN5:1158_1163:+	14.78	10.44	7.08	U	GUUCC	0	0.66466	1.51952	32.3
NR_003286_RNA18SN5:211_216:+	15.52	9.09	7.51	U	CGUGC	0	0.626852	1.48023	32.12
NR_003286_RNA18SN5:672_677:+	13.45	9.96	8.64	U	GCUCG	0	0.929643	1.40218	32.05
NR_003286_RNA18SN5:1664_1669:+	12.24	8.81	10.96	U	GCUUmG	0	1.57459	0.496324	32.01
NR_003286_RNA18SN5:425_430:+	22.83	7.51	1.01	Um	AUUmCC	76	-1.62043	3.42525	31.35
NR_003286_RNA18SN5:634_639:+	16.56	6.88	7.8	U	GCUCC	0	0.680741	1.39299	31.24
NR_003286_RNA18SN5:1394_1399:+	9.99	10.17	10.84	U	CAUGC	0	1.48057	0.152952	31
NR_003286_RNA18SN5:592_597:+	16.37	3.52	11.03	U	CAUUG	0	2.25545	0.750875	30.92
NR_003286_RNA18SN5:914_919:+	15.38	14.71	0.62	U	GAUpsUA	0	-1.11319	2.63547	30.71
NR_003286_RNA18SN5:649_654:+	8.36	12.24	10.1	U	ApsUUAA	0	1.3752	0.0835557	30.7
NR_003286_RNA18SN5:1493_1498:+	12.48	7.58	10.56	U	UGUGA	0	1.6083	0.544276	30.62
NR_003286_RNA18SN5:1357_1362:+	14.99	6.07	9.5	U	UUUGU	0	1.81589	0.837798	30.56
NR_003286_RNA18SN5:1374_1379:+	13.35	10.16	7.05	U	GAUAA	0	0.872464	1.22868	30.56
NR_003286_RNA18SN5:593_598:+	14.84	9.01	6.65	U	AUUGG	0	0.413319	1.33462	30.5
NR_003286_RNA18SN5:1809_1814:+	12.28	6.6	11.54	U	UCUAG	0	1.81046	0.589233	30.42
NR_003286_RNA18SN5:1369_1374:+	12.4	9.92	8.04	U	AUUCC	0	0.992552	0.938392	30.36
NR_003286_RNA18SN5:1389_1394:+	18.7	7.2	4.31	U	UCmUGG	0	0.240076	1.46452	30.21
NR_003286_RNA18SN5:1454_1459:+	11.34	10.25	8.35	U	AGUGG	0	1.10688	0.425407	29.94
NR_003286_RNA18SN5:129_134:+	12.91	6.66	10.05	U	GCUCC	0	1.76123	0.614719	29.62
NR_003286_RNA18SN5:896_901:+	16.73	7.35	5.48	U	psUUUCG	0	0.284463	1.26396	29.56
NR_003286_RNA18SN5:1001_1006:+	20.3	0.36	8.89	psU	UUpsUGC	97	2.35797	0.837111	29.55
NR_003286_RNA18SN5:966_971:+	11.04	11.27	7.22	U	CUUGG	0	0.948135	0.466477	29.53
NR_003286_RNA18SN5:1708_1713:+	13.44	4.4	11.29	U	GCUAC	0	1.99044	0.609226	29.13
NR_003286_RNA18SN5:884_889:+	10.27	8.83	9.68	U	UAUUU	0	1.42865	0.279083	28.78
NR_003286_RNA18SN5:1618_1623:+	4.92	14.25	9.52	U	AAUUA	0	0.844684	-1.75023	28.69
NR_003286_RNA18SN5:577_582:+	16.41	11.65	0.49	U	CCUUU	0	-1.12496	2.54401	28.55
NR_003286_RNA18SN5:109_114:+	15.54	7.91	5.06	U	UAUGG	0	0.173964	1.18026	28.51
NR_003286_RNA18SN5:1837_1842:+	13.54	11.8	3.07	U	UUUCac4C	0	-0.855214	2.07204	28.41
NR_003286_RNA18SN5:548_553:+	11.45	8.59	8.31	U	CCUGU	0	1.25298	0.422856	28.35
NR_003286_RNA18SN5:1557_1562:+	12.44	13.06	2.7	U	CCUAC	0	-0.848451	2.09977	28.2
NR_003286_RNA18SN5:341_346:+	14.22	10.39	3.18	U	CAUUC	0	-0.765321	1.83936	27.79
NR_003286_RNA18SN5:1311_1316:+	12.03	10.01	5.4	U	GAUUC	0	0.469753	0.574161	27.44
NR_003286_RNA18SN5:579_584:+	17.71	9.56	0.01	U	UUUAA	0	-1.17489	2.31422	27.28
NR_003286_RNA18SN5:1397_1402:+	9.89	9.36	7.94	U	GCUAA	0	1.17406	0.23141	27.19
NR_003286_RNA18SN5:1628_1633:+	14.55	0.13	12.39	U	CAUGA	0	2.38128	0.585855	27.07
NR_003286_RNA18SN5:186_191:+	10.32	7.82	8.8	U	GCUGA	0	1.43813	0.0448574	26.94
NR_003286_RNA18SN5:1316_1321:+	10.64	10.32	5.8	U	CGUGG	0	0.714537	0.311123	26.76
NR_003286_RNA18SN5:1682_1687:+	12.39	6.44	7.81	U	CCUGC	0	1.37248	0.440067	26.64
NR_003286_RNA18SN5:1501_1506:+	11.43	8.98	6.14	U	CCUUA	0	0.688401	0.352504	26.55
NR_003286_RNA18SN5:803_808:+	16.55	1.2	8.79	U	UUUGA	0	2.49185	0.666337	26.54
NR_003286_RNA18SN5:895_900:+	13.39	8.55	4.54	U	UpsUUUC	0	-0.134381	0.96568	26.48
NR_003286_RNA18SN5:744_749:+	10.48	6.41	9.54	U	CCUCU	0	1.69781	-0.142451	26.43
NR_003286_RNA18SN5:1339_1344:+	8.15	7.72	10.34	U	UCUUA	0	1.50163	-0.316172	26.21
NR_003286_RNA18SN5:1085_1090:+	13.48	6.39	6.29	U	GAUGC	0	0.276899	0.91341	26.16
NR_003286_RNA18SN5:291_296:+	15.85	9.96	0.32	U	ACUCpsU	0	-1.12818	2.18944	26.13
NR_003286_RNA18SN5:578_583:+	13.77	7.68	4.53	U	CUUUA	0	-0.0301553	0.974179	25.98
NR_003286_RNA18SN5:219_224:+	16.28	2.44	7.21	U	UAUCA	0	2.45632	0.667377	25.93
NR_003286_RNA18SN5:1133_1138:+	13.61	7.87	4.41	psU	GCpsUUC	7	-0.105702	0.959559	25.89
NR_003286_RNA18SN5:609_614:+	11	5.5	8.79	U	GGUGC	0	1.7059	-0.178338	25.29
NR_003286_RNA18SN5:1305_1310:+	5.38	11.34	8.08	U	UUUCU	0	0.848997	-1.81272	24.8
NR_003286_RNA18SN5:739_744:+	9.29	9.7	5.42	U	CCUUG	0	0.532582	-0.501034	24.41
NR_003286_RNA18SN5:492_497:+	8.07	10.19	6	U	ACUCC	0	0.540921	-1.41615	24.26
NR_003286_RNA18SN5:1502_1507:+	10.21	7.34	6.65	U	CUUAG	0	1.21476	-0.494864	24.2
NR_003286_RNA18SN5:1312_1317:+	13.85	4.47	5.81	U	AUUCC	0	0.616311	0.848793	24.13
NR_003286_RNA18SN5:1293_1298:+	7.98	6.86	9.22	U	GAUUG	0	1.46169	-0.706216	24.06
NR_003286_RNA18SN5:1134_1139:+	13.42	7.21	3.4	U	CpsUUCC	0	-0.15489	0.90296	24.03
NR_003286_RNA18SN5:1738_1743:+	12.61	8	3.41	U	CCUCG	0	-0.318008	0.737851	24.02
NR_003286_RNA18SN5:440_445:+	6.88	8.88	7.67	U	CCUGA	0	1.04526	-1.62406	23.43
NR_003286_RNA18SN5:1169_1174:+	14.97	8.34	0.1	U	AGUApsU	0	-1.1414	1.88563	23.41
NR_003286_RNA18SN5:151_156:+	9.45	6.51	7.34	U	UGUGG	0	1.41419	-0.760348	23.3
NR_003286_RNA18SN5:729_734:+	11.13	9.62	2.53	U	CGUCC	0	-1.173	-0.398216	23.28
NR_003286_RNA18SN5:841_846:+	9.15	4.41	9.1	U	CCUGG	0	2.14222	-0.736755	22.66
NR_003286_RNA18SN5:1758_1763:+	10.14	0.15	12.24	U	GGUCG	0	3.14251	-0.619913	22.53
NR_003286_RNA18SN5:1063_1068:+	4.86	7.66	9.95	U	CGUCG	0	1.03814	-1.69994	22.47
NR_003286_RNA18SN5:1000_1005:+	10.14	0.57	11.69	U	AUUpsUG	0	3.20459	-0.657179	22.4
NR_003286_RNA18SN5:999_1004:+	12.63	8.88	0.81	U	CAUUpsU	0	-1.08792	-0.0608797	22.32
NR_003286_RNA18SN5:154_159:+	9.74	10.18	2.36	U	GGUAAm	0	-1.13161	-0.809155	22.28
NR_003286_RNA18SN5:1851_1856:+	9.72	5.08	7.2	U	CCUGC	0	1.58829	-0.812774	22
NR_003286_RNA18SN5:936_941:+	11.32	2.05	8.45	U	CAUUC	0	3.21696	-0.433256	21.82
NR_003286_RNA18SN5:1496_1501:+	8.45	6.28	7.07	U	GAUGC	0	1.20766	-1.10959	21.8
NR_003286_RNA18SN5:1404_1409:+	9.31	8.15	4.28	U	AGUUA	0	0.19202	-1.01533	21.74
NR_003286_RNA18SN5:342_347:+	11.68	6.69	3.1	U	AUUCG	0	-0.513821	0.0861277	21.47
NR_003286_RNA18SN5:1112_1117:+	9.33	7.27	4.78	U	AUUCC	0	0.376356	-1.02137	21.38
NR_003286_RNA18SN5:885_890:+	12.47	1.24	7.59	U	AUUUU	0	3.30638	-0.430861	21.3
NR_003286_RNA18SN5:356_361:+	6.12	7.2	7.97	U	CCUAU	0	1.05548	-1.64006	21.29
NR_003286_RNA18SN5:1260_1265:+	10.93	8.33	1.95	U	CCUCA	0	-0.96799	-0.405356	21.21
NR_003286_RNA18SN5:1304_1309:+	1.62	10.83	8.75	U	CUUUC	0	0.714541	-3.70705	21.2
NR_003286_RNA18SN5:1294_1299:+	7.42	6.79	6.96	U	AUUGA	0	1.03465	-1.44648	21.17
NR_003286_RNA18SN5:1356_1361:+	10.5	8.82	1.85	U	AUUUG	0	-1.09485	-0.541955	21.17
NR_003286_RNA18SN5:1015_1020:+	7.36	7.95	5.83	U	UUUCA	0	0.615386	-1.68533	21.14
NR_003286_RNA18SN5:817_822:+	13.66	1.11	6.25	U	AGUGpsU	0	3.25501	-0.269272	21.02
NR_003286_RNA18SN5:1527_1532:+	11.85	8.7	0.41	U	GCUAC	0	-0.985527	-0.224773	20.96
NR_003286_RNA18SN5:56_61:+	6.96	10	3.78	U	UCUGA	0	-0.0569587	-1.86455	20.74
NR_003286_RNA18SN5:937_942:+	12.19	6.56	1.98	U	AUUCG	0	-0.629543	-0.0493794	20.73
NR_003286_RNA18SN5:951_956:+	6.58	10.23	3.91	U	GCUAG	0	0.0149277	-1.8044	20.72
NR_003286_RNA18SN5:889_894:+	8.82	5.95	5.74	U	UGUUG	0	0.912282	-1.0574	20.51
NR_003286_RNA18SN5:1069_1074:+	10.01	8.91	1.41	U	AGUUC	0	-1.0718	-0.771554	20.33
NR_003286_RNA18SN5:1482_1487:+	5.12	10.47	4.74	U	AAUAA	0	0.128946	-1.94525	20.33
NR_003286_RNA18SN5:1807_1812:+	10.59	2.74	6.9	U	UAUCU	0	3.12819	-0.856018	20.23
NR_003286_RNA18SN5:854_859:+	11.88	7.07	1.11	U	GCUAG	0	-0.831756	-0.203175	20.06
NR_003286_RNA18SN5:1222_1227:+	8.8	2.52	8.63	U	AGUGG	0	3.14306	-1.07827	19.95
NR_003286_RNA18SN5:1659_1664:+	7.87	9.85	2.12	U	CAUAA	0	-0.703002	-1.60583	19.84
NR_003286_RNA18SN5:1613_1618:+	12.48	0.17	7.17	U	AUUGC	0	3.34534	-0.528946	19.82
NR_003286_RNA18SN5:1582_1587:+	9.71	5.38	4.72	U	CGUUG	0	0.572966	-0.914666	19.81
NR_003286_RNA18SN5:125_130:+	9.9	6.35	3.5	U	GCUCG	0	-0.00179156	-0.798084	19.75
NR_003286_RNA18SN5:882_887:+	7.61	8.14	3.88	U	UCUAU	0	0.0325481	-1.74111	19.63
NR_003286_RNA18SN5:140_145:+	10.07	6.82	2.72	U	ACUUG	0	-0.239469	-0.639907	19.61
NR_003286_RNA18SN5:1301_1306:+	8.82	8.81	1.83	U	GCUCU	0	-0.842059	-1.19489	19.46
NR_003286_RNA18SN5:1783_1788:+	8.77	6.97	3.54	U	GCUGA	0	0.0303807	-1.18283	19.28
NR_003286_RNA18SN5:137_142:+	7.88	10.39	0.98	U	CCUAC	0	-0.773636	-1.60454	19.25
NR_003286_RNA18SN5:390_395:+	7.28	7.98	3.93	U	CAUGG	0	0.11863	-1.70546	19.19
NR_003286_RNA18SN5:1303_1308:+	6.2	8.01	4.96	U	UCUUU	0	0.324857	-1.80846	19.17
NR_003286_RNA18SN5:686_691:+	11.31	0.42	7.22	U	CNDUGG	0	3.33279	-0.590414	18.95
NR_003286_RNA18SN5:1157_1162:+	10.65	8.03	0.25	U	GGUUC	0	-0.943484	-0.553783	18.93
NR_003286_RNA18SN5:1460_1465:+	8	4.48	6.45	U	GUUCA	0	2.00409	-1.2172	18.93
NR_003286_RNA18SN5:1593_1598:+	5.41	6.99	6.53	U	AUUCG	0	0.848164	-1.93174	18.93
NR_003286_RNA18SN5:1516_1521:+	8.46	5.38	5.04	U	GCUGC	0	0.729666	-1.01752	18.88
NR_003286_RNA18SN5:1646_1651:+	8.75	2.75	7.26	U	AGUAA	0	3.10419	-1.16063	18.76
NR_003286_RNA18SN5:654_659:+	7.02	9.97	1.63	U	AGUUG	0	-0.631019	-1.75603	18.62
NR_003286_RNA18SN5:553_558:+	9.88	8.13	0.58	U	AAUUG	0	-0.889728	-0.822354	18.59
NR_003286_RNA18SN5:1111_1116:+	9.17	6.11	3.3	U	UAUUC	0	0.0951104	-0.995239	18.58
NR_003286_RNA18SN5:1066_1071:+	9.61	0.06	8.63	U	CGUAG	0	3.5155	-0.882646	18.3
NR_003286_RNA18SN5:911_916:+	6.49	6.65	5.13	U	CAUGA	0	0.487742	-1.66732	18.27
NR_003286_RNA18SN5:1835_1840:+	11.19	4.87	2.17	U	GGUUU	0	-0.552223	-0.333751	18.23
NR_003286_RNA18SN5:1013_1018:+	6.96	8.02	3.17	U	GUUUU	0	-0.0948546	-1.65134	18.15
NR_003286_RNA18SN5:1726_1731:+	9.18	2.57	6.35	U	GUUUA	0	3.12257	-1.09947	18.1
NR_003286_RNA18SN5:325_330:+	7.9	7.56	2.52	U	CGUGG	0	-0.205301	-1.34451	17.98
NR_003286_RNA18SN5:1355_1360:+	9.09	8.6	0	U	GAUUU	0	-0.914164	-1.09412	17.69
NR_003286_RNA18SN5:655_660:+	4.81	8.48	4.37	U	GUUGC	0	0.192215	-2.03937	17.66
NR_003286_RNA18SN5:149_154:+	7.48	6.76	3.22	U	ACUGU	0	-0.032075	-1.36726	17.46
NR_003286_RNA18SN5:1153_1158:+	4.88	4.4	8.1	U	UUUGG	0	1.87614	-2.42131	17.38
NR_003286_RNA18SN5:451_456:+	7.85	3.04	6.37	U	GCUAC	0	3.10178	-1.27693	17.26
NR_003286_RNA18SN5:1152_1157:+	8.68	6.68	1.85	U	CUUUG	0	-0.393984	-0.982783	17.21
NR_003286_RNA18SN5:893_898:+	8.18	2.65	6.14	U	GGUpsUU	0	3.17008	-1.27374	16.97
NR_003286_RNA18SN5:48_53:+	7.1	9.8	0.01	U	CAUGC	0	-0.850514	-1.5675	16.91
NR_003286_RNA18SN5:1429_1434:+	8.47	6.22	2.16	U	CGUCC	0	-0.259653	-0.994565	16.85
NR_003286_RNA18SN5:1022_1027:+	7.68	0.8	7.97	U	AAUCA	0	3.4498	-1.1076	16.45
NR_003286_RNA18SN5:757_762:+	2.24	6.99	7.05	U	CCUCG	0	0.70215	-4.25851	16.28
NR_003286_RNA18SN5:1070_1075:+	9.61	5.92	0.74	U	GUUCC	0	-0.58806	-0.762647	16.27
NR_003286_RNA18SN5:1347_1352:+	8.6	0.92	6.7	U	GGUGG	0	3.55827	-1.30361	16.22
NR_003286_RNA18SN5:1836_1841:+	9.21	3.59	3.28	U	GUUUC	0	0.381123	-0.899565	16.08
NR_003286_RNA18SN5:419_424:+	1.11	5.96	9.01	U	GGUUC	0	0.852343	-4.33223	16.08
NR_003286_RNA18SN5:358_363:+	9.69	5.78	0.54	U	UAUCA	0	-0.57546	-0.69778	16.01
NR_003286_RNA18SN5:539_544:+	2.88	8.8	4.32	U	UUUCG	0	0.234043	-4.00966	16
NR_003286_RNA18SN5:1678_1683:+	7.44	0.36	8.16	U	AGUCC	0	3.59949	-1.16594	15.96
NR_003286_RNA18SN5:141_146:+	7.54	4.43	3.88	U	CUUGG	0	0.458466	-1.02449	15.85
NR_003286_RNA18SN5:880_885:+	7.48	1.87	6.49	U	GUUCU	0	3.37863	-1.40627	15.84
NR_003286_RNA18SN5:1772_1777:+	7.22	0.1	8.5	U	CCUGG	0	3.61613	-1.33366	15.82
NR_003286_RNA18SN5:771_776:+	3.91	5.63	6.27	U	GCUGA	0	0.900706	-4.05492	15.81
NR_003286_RNA18SN5:563_568:+	7.67	5.13	2.95	U	AGUCC	0	0.118527	-1.07087	15.75
NR_003286_RNA18SN5:1722_1727:+	9.3	0.62	5.61	U	GAUGG	0	3.4467	-1.22114	15.53
NR_003286_RNA18SN5:550_555:+	5.09	8.91	1.46	U	UGUAA	0	-1.09547	-3.91292	15.46
NR_003286_RNA18SN5:1014_1019:+	1.58	8.35	5.52	U	UUUUC	0	0.509251	-4.19323	15.45
NR_003286_RNA18SN5:1669_1674:+	8.49	6.78	0.13	U	CGUUG	0	-0.755092	-0.92785	15.4
NR_003286_RNA18SN5:537_542:+	1.21	10.8	2.99	U	UCUUU	0	0.234475	-4.08379	15
NR_003286_RNA18SN5:132_137:+	5.09	3.18	6.43	U	CCUCU	0	2.91003	-2.24383	14.7
NR_003286_RNA18SN5:1717_1722:+	7.91	0.12	6.56	U	GAUUG	0	3.64391	-1.39005	14.59
NR_003286_RNA18SN5:538_543:+	1.87	6.77	5.85	U	CUUUC	0	0.652604	-4.41703	14.49
NR_003286_RNA18SN5:1508_1513:+	8.17	6	0.1	U	UGUCC	0	-0.699365	-0.949654	14.27
NR_003286_RNA18SN5:1612_1617:+	10.24	2.2	1.77	U	GAUUG	0	-2.6953	-4.19689	14.21
NR_003286_RNA18SN5:1583_1588:+	7.36	0.09	6.72	U	GUUGA	0	3.66111	-1.48103	14.17
NR_003286_RNA18SN5:887_892:+	10.56	3.04	0.47	U	UUUGU	0	-2.60925	-4.16966	14.07
NR_003286_RNA18SN5:527_532:+	1.44	5.25	7.29	U	AAUAC	0	0.811549	-4.39507	13.98
NR_003286_RNA18SN5:12_17:+	0.76	6.66	6.5	U	CCUGC	0	0.811654	-4.34352	13.92
NR_003286_RNA18SN5:1297_1302:+	1.15	4.52	8.2	U	GAUAG	0	0.836339	-4.36846	13.87
NR_003286_RNA18SN5:535_540:+	2.38	8.13	3.26	U	ACUCU	0	0.225093	-4.08918	13.77
NR_003286_RNA18SN5:1540_1545:+	5.46	3.92	4.31	U	GCUCA	0	2.89595	-2.27306	13.69
NR_003286_RNA18SN5:1592_1597:+	2.59	6.64	4.26	U	CAUUC	0	0.312414	-4.49306	13.49
NR_003286_RNA18SN5:703_708:+	4.08	0.71	8.68	U	GGUCC	0	3.46116	-2.03424	13.47
NR_003286_RNA18SN5:1459_1464:+	7.03	0.29	6.05	U	CGUUC	0	3.67098	-1.65038	13.37
NR_003286_RNA18SN5:1058_1063:+	2.41	5.5	5.32	U	GAUAC	0	0.516609	-4.52122	13.23
NR_003286_RNA18SN5:1552_1557:+	3.2	6.62	3.29	U	CCUAC	0	0.0175958	-4.40223	13.11
NR_003286_RNA18SN5:1117_1122:+	6.92	0.68	5.27	U	CAUGA	0	3.6278	-1.76227	12.87
NR_003286_RNA18SN5:879_884:+	4.48	5.75	2.54	U	GGUUC	0	-0.812418	-4.48245	12.77
NR_003286_RNA18SN5:385_390:+	6.95	0.5	5.29	U	CCUAC	0	3.6205	-1.78796	12.74
NR_003286_RNA18SN5:1198_1203:+	7.62	3.89	0.93	U	AAUUG	0	-2.3429	-4.34393	12.44
NR_003286_RNA18SN5:1149_1154:+	1.24	6.28	4.84	U	AGUCU	0	0.515772	-4.45838	12.36
NR_003286_RNA18SN5:940_945:+	4.54	6.99	0.74	U	CGUAU	0	-1.1148	-4.05462	12.27
NR_003286_RNA18SN5:1670_1675:+	7.72	4.07	0.45	U	GUUGA	0	-2.28699	-4.33108	12.24
NR_003286_RNA18SN5:764_769:+	2.39	5.36	4.37	U	GCUCU	0	0.323819	-4.81104	12.12
NR_003286_RNA18SN5:1546_1551:+	5.67	5.28	1.1	U	CGUGU	0	-1.5267	-4.35514	12.05
NR_003286_RNA18SN5:145_150:+	5.76	1.46	4.64	U	GAUAA	0	3.57262	-2.09193	11.86
NR_003286_RNA18SN5:957_962:+	4.18	7.49	0.16	U	GGUGA	0	-1.15045	-4.11472	11.83
NR_003286_RNA18SN5:195_200:+	4.69	6.12	0.68	U	CUUCG	0	-1.23352	-4.2259	11.49
NR_003286_RNA18SN5:302_307:+	5.94	0.32	5.2	U	CCUCG	0	3.56865	-1.94698	11.46
NR_003286_RNA18SN5:554_559:+	4.42	6.89	0.11	U	AUUGG	0	-1.20351	-4.17446	11.42
NR_003286_RNA18SN5:777_782:+	5.88	1.44	4.06	U	UGUCC	0	3.64246	-2.11742	11.38
NR_003286_RNA18SN5:1536_1541:+	5.37	0.99	4.99	U	ACUGG	0	3.6064	-2.09622	11.35
NR_003286_RNA18SN5:393_398:+	5.57	1.13	4.58	U	GGUGA	0	3.60122	-2.13391	11.28
NR_003286_RNA18SN5:365_370:+	5.41	3.98	1.77	U	UUUCG	0	-1.65337	-4.49633	11.16
NR_003286_RNA18SN5:890_895:+	2.94	3.16	4.93	U	GUUGG	0	0.301864	-5.65431	11.03
NR_003286_RNA18SN5:134_139:+	7.58	2.62	0.8	U	UCUCC	0	-2.532	-4.48392	11
NR_003286_RNA18SN5:767_772:+	3.83	6.27	0.6	U	CUUAG	0	-1.19786	-4.27946	10.7
NR_003286_RNA18SN5:1596_1601:+	4	0.02	6.65	U	CGUGA	0	3.47356	-2.15324	10.67
NR_003286_RNA18SN5:1405_1410:+	3.85	6.28	0.5	U	GUUAC	0	-1.19578	-4.23364	10.63
NR_003286_RNA18SN5:1718_1723:+	5.93	0	4.53	U	AUUGG	0	3.77725	-1.94733	10.46
NR_003286_RNA18SN5:1599_1604:+	5.73	4.34	0.17	U	GAUGG	0	-1.7316	-4.35973	10.24
NR_003286_RNA18SN5:740_745:+	6.35	0.09	3.79	U	CUUGC	0	3.76424	-1.99466	10.23
NR_003286_RNA18SN5:1098_1103:+	4.37	5.64	0	U	GAUGC	0	-1.26981	-4.28156	10.01
NR_003286_RNA18SN5:761_766:+	9.74	0.2	0.02	U	GAUGC	0	-2.80288	-4.41802	9.96
NR_003286_RNA18SN5:1183_1188:+	3.36	4.13	2.42	U	GCUGA	0	-0.244337	-5.22463	9.91
NR_003286_RNA18SN5:52_57:+	6.98	1.81	1.07	U	CAUGU	0	-2.62995	-4.7426	9.86
NR_003286_RNA18SN5:249_254:+	3.3	6.38	0.06	U	UCUCC	0	-1.11765	-4.29676	9.74
NR_003286_RNA18SN5:247_252:+	1.43	7.13	1.12	U	CCUCU	0	-0.736746	-4.70926	9.68
NR_003286_RNA18SN5:903_908:+	1.04	4.87	3.74	U	ACUGA	0	0.188022	-5.068	9.65
NR_003286_RNA18SN5:18_23:+	0.61	4.7	4.29	U	AGUAG	0	0.254866	-5.05426	9.6
NR_003286_RNA18SN5:369_374:+	4.4	0.92	4.24	U	GAUGG	0	3.63747	-2.24087	9.56
NR_003286_RNA18SN5:194_199:+	9.31	0	0.08	U	CCUUC	0	-2.86424	-4.52715	9.39
NR_003286_RNA18SN5:766_771:+	0.42	4.61	4.33	U	UCUUA	0	0.249624	-5.04032	9.36
NR_003286_RNA18SN5:284_289:+	6.64	1.33	1.28	U	UUUGG	0	-2.66782	-4.84922	9.25
NR_003286_RNA18SN5:1401_1406:+	1.23	5.05	2.92	U	ACUAG	0	0.107024	-5.04714	9.2
NR_003286_RNA18SN5:1743_1748:+	8.44	0.34	0.39	U	GAUCG	0	-2.88216	-4.5507	9.17
NR_003286_RNA18SN5:1423_1428:+	5.17	2.68	1.28	U	GGUCG	0	-2.18831	-4.7412	9.13
NR_003286_RNA18SN5:41_46:+	1.62	3.36	4.1	U	AUUAA	0	0.295978	-5.3537	9.08
NR_003286_RNA18SN5:1199_1204:+	2.51	2.24	3.82	U	AUUGA	0	0.0305873	-6.35346	8.57
NR_003286_RNA18SN5:239_244:+	1.44	3.85	3.22	U	GGUCA	0	0.0780518	-5.31793	8.51
NR_003286_RNA18SN5:381_386:+	1.15	1.31	5.83	U	CGUGC	0	0.339002	-6.89799	8.29
NR_003286_RNA18SN5:1665_1670:+	6.46	1.37	0.42	Um	CUUmGC	8	-2.65296	-4.83471	8.25
NR_003286_RNA18SN5:1824_1829:+	7.59	0.02	0.55	U	AGUCG	0	-2.81172	-4.67788	8.16
NR_003286_RNA18SN5:1794_1799:+	1.57	4.51	2.04	U	GGUCG	0	-0.066735	-5.20022	8.12
NR_003286_RNA18SN5:413_418:+	2.55	1.01	4.34	U	AAUCA	0	0.0790717	-6.64792	7.9
NR_003286_RNA18SN5:363_368:+	2.1	0.38	5.34	U	ACUUU	0	0.326872	-6.89215	7.82
NR_003286_RNA18SN5:1861_1866:+	5.55	0.58	1.61	U	GAUCA	0	-2.65991	-5.0133	7.74
NR_003286_RNA18SN5:54_59:+	2.02	1.16	4.55	U	UGUCU	0	0.154513	-6.75839	7.73
NR_003286_RNA18SN5:375_380:+	0.38	1.64	5.67	U	AGUCG	0	0.353348	-6.92596	7.69
NR_003286_RNA18SN5:886_891:+	5.65	1.69	0.32	U	UUUUG	0	-2.61194	-4.7642	7.66
NR_003286_RNA18SN5:1010_1015:+	1.6	5.72	0.2	U	AAUGU	0	-0.842488	-4.72179	7.52
NR_003286_RNA18SN5:1307_1312:+	0.25	7.04	0.23	U	UCUCG	0	-0.787395	-4.71644	7.52
NR_003286_RNA18SN5:1725_1730:+	3.16	2.41	1.89	U	GGUUU	0	-0.535415	-6.08781	7.46
NR_003286_RNA18SN5:364_369:+	1.62	1.2	4.62	U	CUUUC	0	0.194349	-6.82006	7.44
NR_003286_RNA18SN5:559_564:+	4.52	0.87	1.94	U	AAUGA	0	-2.55546	-5.1293	7.33
NR_003286_RNA18SN5:282_287:+	0.34	6.61	0.36	U	GCUUU	0	-0.846942	-4.64748	7.31
NR_003286_RNA18SN5:845_850:+	5.3	0.75	1.19	U	GAUAC	0	-2.68087	-5.20323	7.24
NR_003286_RNA18SN5:287_292:+	4.6	0.38	2.14	U	GGUGA	0	-2.57515	-5.29044	7.12
NR_003286_RNA18SN5:1189_1194:+	0.17	0.09	6.53	U	ACUUA	0	0.348914	-6.92283	6.79
NR_003286_RNA18SN5:1109_1114:+	1.43	0.01	5.33	U	GUUAU	0	0.322334	-6.78835	6.77
NR_003286_RNA18SN5:1506_1511:+	5.39	0.7	0.68	U	GAUGU	0	-2.58623	-5.06904	6.77
NR_003286_RNA18SN5:775_780:+	1.69	0.69	4.35	U	AGUGU	0	0.114376	-6.75682	6.73
NR_003286_RNA18SN5:1475_1480:+	0.31	6.24	0.15	U	AUUGA	0	-0.811575	-4.78581	6.7
NR_003286_RNA18SN5:942_947:+	2.24	1.58	2.54	U	UAUUG	0	-0.443656	-6.43209	6.36
NR_003286_RNA18SN5:1474_1479:+	2.22	1.57	2.55	U	GAUUG	0	-0.355935	-6.47823	6.34
NR_003286_RNA18SN5:746_751:+	4.8	0	1.41	U	UCUCG	0	-2.62435	-5.1059	6.21
NR_003286_RNA18SN5:1650_1655:+	2.3	0.01	3.75	U	AGUGC	0	0.0827853	-6.74537	6.06
NR_003286_RNA18SN5:420_425:+	0.66	0.78	4.46	U	GUUCG	0	0.191197	-6.80763	5.9
NR_003286_RNA18SN5:1605_1610:+	3.92	1.58	0.39	U	GAUCG	0	-2.26456	-5.70869	5.89
NR_003286_RNA18SN5:1575_1580:+	4.97	0.34	0.54	U	GGUAA	0	-2.65587	-5.22933	5.85
NR_003286_RNA18SN5:1548_1553:+	5.29	0.05	0.39	U	UGUGC	0	-2.68203	-5.18744	5.73
NR_003286_RNA18SN5:283_288:+	1.11	3.43	0.83	U	CUUUG	0	-0.939623	-6.00933	5.37
NR_003286_RNA18SN5:1108_1113:+	2.36	0.67	2.3	U	CGUUA	0	-0.501893	-6.51288	5.33
NR_003286_RNA18SN5:1532_1537:+	2.25	3	0	U	ACUGA	0	-1.00646	-6.06608	5.25
NR_003286_RNA18SN5:1012_1017:+	0.43	0.27	4.46	U	UGUUU	0	0.231663	-6.83952	5.16
NR_003286_RNA18SN5:311_316:+	4.13	0.13	0.24	U	GAUCG	0	-2.41775	-5.62928	4.5
NR_003286_RNA18SN5:372_377:+	3.06	0.85	0.08	U	GGUAG	0	-2.02003	-6.07221	3.99
NR_003286_RNA18SN5:40_45:+	0.07	1.15	2.29	U	GAUUA	0	-1.0263	-6.67859	3.51
NR_003286_RNA18SN5:1018_1023:+	3.41	0.04	0.05	U	CAUUA	0	-2.12169	-5.99603	3.5
NR_003286_RNA18SN5:1151_1156:+	0.25	2.5	0.47	U	UCUUU	0	-1.23659	-6.34065	3.22
NR_003286_RNA18SN5:943_948:+	0.75	0.01	2.38	U	AUUGC	0	-0.994886	-6.79296	3.14
NR_003286_RNA18SN5:60_65:+	0.08	1.29	1.65	U	AGUAC	0	-1.10961	-6.6574	3.02
NR_003286_RNA18SN5:1190_1195:+	1.5	0.32	0.9	U	CUUAA	0	-1.43889	-6.66416	2.72
NR_003286_RNA18SN5:1727_1732:+	2.57	0.03	0	U	UUUAG	0	-1.8207	-6.23805	2.6
NR_003286_RNA18SN5:1730_1735:+	2.47	0.02	0.07	U	AGUGA	0	-1.82755	-6.30954	2.56
NR_003286_RNA18SN5:224_229:+	1.03	1.44	0.09	U	GAUCA	0	-1.40301	-6.49813	2.56
NR_003286_RNA18SN5:84_89:+	1.27	0.16	0.87	U	ACUGC	0	-1.4808	-6.67532	2.3
NR_003286_RNA18SN5:78_83:+	0.6	0.82	0.48	U	AGUGA	0	-1.42206	-6.58504	1.9
NR_003286_RNA18SN5:1818_1823:+	0.57	0.65	0.67	U	AGUAA	0	-1.32829	-6.51172	1.89
NR_003286_RNA18SN5:297_302:+	0.5	0.72	0.64	U	GAUAA	0	-1.34765	-6.56886	1.86
NR_003286_RNA18SN5:73_78:+	0.65	0.1	0.01	U	GGUAC	0	-1.45507	-6.61562	0.76
NR_003286_RNA18SN5:1656_1661:+	0.14	0	0.35	U	GGUCA	0	-1.47178	-6.62076	0.49
NR_003286_RNA18SN5:1019_1024:+	0.36	0.02	0.04	U	AUUAA	0	-1.46421	-6.57782	0.42
